# Supplementary material for: A novel siderophore system is essential for the growth of Pseudomonas aeruginosa in airway mucus
Source: Sci Rep. 2015 Oct 8;5:14644. doi: 10.1038/srep14644 (PMC4597187; doi:10.1038/srep14644)
Supplement: Supplementary Dataset 1 [file srep14644-s2.xls]

## Sheet: all
Probe Set ID	PBS.mas5-Signal	PBS.mas5-Detection	Sec.mas5-Signal	Sec.mas5-Detection	log2 ratio	absolute fold change	Target Description	Representative Public ID	UniGene ID	Genome Version	Gene Title	Gene Symbol	Chromosomal Location	Entrez Gene	SwissProt	RefSeq Protein ID	RefSeq Transcript ID	Gene Ontology Biological Process	Gene Ontology Cellular Component	Gene Ontology Molecular Function	Pathway
AFFX-Athal_actin_at	2.31596	A	6.19926	A	1.42049	2.67676	U37281 Arabidopsis thaliana actin-2 mRNA	U37281	---	---	---	---	---	---	P53492	---	---	0009416 // response to light stimulus // inferred from expression pattern /// 0009611 // response to wounding // inferred from expression pattern /// 0009733 // response to auxin stimulus // inferred from expression pattern /// 0009845 // seed germination // inferred from mutant phenotype /// 0010053 // root epidermal cell differentiation // inferred from mutant phenotype /// 0048364 // root deve…	0005618 // cell wall // inferred from direct assay /// 0005730 // nucleolus // inferred from direct assay /// 0005737 // cytoplasm // inferred from electronic annotation /// 0005739 // mitochondrion // inferred from direct assay /// 0005856 // cytoskeleton // inferred from electronic annotation /// 0005886 // plasma membrane // inferred from direct assay	0000166 // nucleotide binding // inferred from electronic annotation /// 0005515 // protein binding // inferred from electronic annotation /// 0005515 // protein binding // inferred from physical interaction /// 0005524 // ATP binding // inferred from electronic annotation	---
AFFX-Athal_GAPDH_at	13.1475	A	2.63711	A	-2.31776	4.98559	M64116 Arabidopsis thaliana glyceraldehyde 3-phosphate dehydrogenase C subunit (GapC) gene	M64116	---	---	---	---	---	---	P25858	---	---	0006006 // glucose metabolic process // inferred from electronic annotation /// 0006094 // gluconeogenesis // traceable author statement /// 0006096 // glycolysis // inferred from direct assay /// 0006096 // glycolysis // inferred from electronic annotation /// 0006096 // glycolysis // traceable author statement /// 0006950 // response to stress // inferred from expression pattern /// 0006979 // …	0005634 // nucleus // inferred from direct assay /// 0005737 // cytoplasm // inferred from electronic annotation /// 0005739 // mitochondrion // inferred from direct assay /// 0005740 // mitochondrial envelope // inferred from direct assay /// 0005829 // cytosol // traceable author statement /// 0005886 // plasma membrane // inferred from direct assay /// 0009507 // chloroplast // inferred from d…	0003824 // catalytic activity // inferred from electronic annotation /// 0004365 // glyceraldehyde-3-phosphate dehydrogenase (phosphorylating) activity // inferred from electronic annotation /// 0004365 // glyceraldehyde-3-phosphate dehydrogenase (phosphorylating) activity // traceable author statement /// 0005488 // binding // inferred from electronic annotation /// 0005507 // copper ion binding…	---
AFFX-Athal_ubq_at	2.05396	A	1.75247	A	-0.229019	1.17204	U84969 Arabidopsis thaliana ubiquitin (UBQ11) gene	U84969	---	---	---	---	---	---	O49977	---	---	---	---	---	---
AFFX-Bsubtilis_dapB_at	9309.06	P	7896.35	P	-0.237449	1.17891	L38424 Bacillus subtilis dapB, dihydropicolinate reductase, nucleotides 1358-2101	L38424	---	---	---	---	---	---	P42975 /// P42976 /// P42977 /// P42978 /// P42979 /// P42980 /// P42981 /// P42982	---	---	0001680 // tRNA 3'-terminal CCA addition // inferred from electronic annotation /// 0006350 // transcription // inferred from electronic annotation /// 0006355 // regulation of transcription, DNA-dependent // inferred from electronic annotation /// 0006396 // RNA processing // inferred from electronic annotation /// 0006464 // protein modification process // inferred from electronic annotation //…	0005737 // cytoplasm // inferred from electronic annotation /// 0005886 // plasma membrane // inferred from electronic annotation /// 0016020 // membrane // inferred from electronic annotation /// 0016021 // integral to membrane // inferred from electronic annotation	0000049 // tRNA binding // inferred from electronic annotation /// 0000166 // nucleotide binding // inferred from electronic annotation /// 0000287 // magnesium ion binding // inferred from electronic annotation /// 0003677 // DNA binding // inferred from electronic annotation /// 0003723 // RNA binding // inferred from electronic annotation /// 0003824 // catalytic activity // inferred from elec…	---
AFFX-Bsubtilis_lys_at	183.55	P	225.085	P	0.2943	1.22629	X17013 Bacillus subtilis lys, diaminopimelate decarboxylase, nucleotides 362-1345	X17013	---	---	---	---	---	---	P23630	---	---	0008652 // cellular amino acid biosynthetic process // inferred from electronic annotation /// 0009085 // lysine biosynthetic process // inferred from electronic annotation /// 0009089 // lysine biosynthetic process via diaminopimelate // inferred from electronic annotation	---	0003824 // catalytic activity // inferred from electronic annotation /// 0008836 // diaminopimelate decarboxylase activity // inferred from electronic annotation /// 0016829 // lyase activity // inferred from electronic annotation /// 0016831 // carboxy-lyase activity // inferred from electronic annotation	---
AFFX-Bsubtilis_pheB_at	761.457	P	928.142	P	0.285583	1.2189	M24537 Bacillus subtilis pheB, phenylalanine biosynthesis associated protein, nucleotides 2017-2460	M24537	---	---	---	---	---	---	P06535 /// P20964 /// P21203 /// P21204	---	---	0000160 // two-component signal transduction system (phosphorelay) // inferred from electronic annotation /// 0008152 // metabolic process // inferred from electronic annotation /// 0008652 // cellular amino acid biosynthetic process // inferred from electronic annotation /// 0009073 // aromatic amino acid family biosynthetic process // inferred from electronic annotation /// 0009094 // L-phenyla…	0005622 // intracellular // inferred from electronic annotation /// 0005737 // cytoplasm // inferred from electronic annotation	0000155 // two-component sensor activity // inferred from electronic annotation /// 0000166 // nucleotide binding // inferred from electronic annotation /// 0003924 // GTPase activity // inferred from electronic annotation /// 0004664 // prephenate dehydratase activity // inferred from electronic annotation /// 0005525 // GTP binding // inferred from electronic annotation /// 0016301 // kinase ac…	---
AFFX-Bsubtilis_thrC_at	1563.45	P	1509.34	P	-0.0508218	1.03585	X04603 Bacillus subtilis thrC, threonine synthase, nucleotides 248-1306	X04603	---	---	---	---	---	---	P04948 /// P04990 /// P19582 /// P39839	---	---	0006520 // cellular amino acid metabolic process // inferred from electronic annotation /// 0006566 // threonine metabolic process // inferred from electronic annotation /// 0008152 // metabolic process // inferred from electronic annotation /// 0008652 // cellular amino acid biosynthetic process // inferred from electronic annotation /// 0009082 // branched chain family amino acid biosynthetic p…	0005737 // cytoplasm // inferred from electronic annotation	0000166 // nucleotide binding // inferred from electronic annotation /// 0003824 // catalytic activity // inferred from electronic annotation /// 0004412 // homoserine dehydrogenase activity // inferred from electronic annotation /// 0004413 // homoserine kinase activity // inferred from electronic annotation /// 0004795 // threonine synthase activity // inferred from electronic annotation /// 00…	---
AFFX-Bsubtilis_trpD_at	5.0112	A	6.16781	A	0.299602	1.2308	K01391 Bacillus subtilis trpD, TrpD protein, nucleotides 2136-3149	K01391	---	---	---	---	---	---	P03947 /// P03963 /// P03964 /// P07600 /// P07601 /// P17731 /// P20167	---	---	0000105 // histidine biosynthetic process // inferred from electronic annotation /// 0000162 // tryptophan biosynthetic process // inferred from electronic annotation /// 0006568 // tryptophan metabolic process // inferred from electronic annotation /// 0008152 // metabolic process // inferred from electronic annotation /// 0008652 // cellular amino acid biosynthetic process // inferred from elec…	---	0003824 // catalytic activity // inferred from electronic annotation /// 0004048 // anthranilate phosphoribosyltransferase activity // inferred from electronic annotation /// 0004049 // anthranilate synthase activity // inferred from electronic annotation /// 0004400 // histidinol-phosphate transaminase activity // inferred from electronic annotation /// 0004425 // indole-3-glycerol-phosphate syn…	---
AFFX-YEL002C_WPB1_at	21.9652	A	2.25731	A	-3.28255	9.73071	X61388 SGD:YEL002C S.cerevisiae WBP1 Oligosaccharyl transferase beta glycoprotein comples, beta subunit	YEL002C	---	---	---	---	---	---	P33767	---	---	0006487 // protein amino acid N-linked glycosylation // inferred from physical interaction /// 0007049 // cell cycle // inferred from direct assay /// 0018279 // protein amino acid N-linked glycosylation via asparagine // inferred from electronic annotation	0005635 // nuclear envelope // inferred from direct assay /// 0005783 // endoplasmic reticulum // inferred from direct assay /// 0005783 // endoplasmic reticulum // inferred from electronic annotation /// 0005789 // endoplasmic reticulum membrane // inferred from electronic annotation /// 0008250 // oligosaccharyltransferase complex // inferred from physical interaction /// 0016020 // membrane //…	0004579 // dolichyl-diphosphooligosaccharide-protein glycotransferase activity // inferred from electronic annotation /// 0004579 // dolichyl-diphosphooligosaccharide-protein glycotransferase activity // inferred from physical interaction /// 0005515 // protein binding // inferred from physical interaction /// 0016740 // transferase activity // inferred from electronic annotation	---
AFFX-YEL018W_at	10.3583	A	2.34071	A	-2.14576	4.42526	U18530 SGD:YEL018W S. cerevisiae Hypothetical ORF	YEL018W	---	---	---	---	---	---	P39995	---	---	0006281 // DNA repair // inferred from direct assay /// 0006281 // DNA repair // inferred from electronic annotation /// 0006350 // transcription // inferred from electronic annotation /// 0006974 // response to DNA damage stimulus // inferred from electronic annotation /// 0016568 // chromatin modification // inferred from electronic annotation /// 0045449 // regulation of transcription // infer…	0005634 // nucleus // inferred from direct assay /// 0005634 // nucleus // inferred from electronic annotation /// 0035267 // NuA4 histone acetyltransferase complex // inferred from physical interaction	0005515 // protein binding // inferred from physical interaction	---
AFFX-YEL024W_RIP1_at	24.5423	A	0.929148	A	-4.72322	26.4138	M23316 SGD:YEL024W S.cerevisiae RIP1 Rieske iron-sulfur protein of the mitochondrial cytochrome bc1 complex	YEL024W	---	---	---	---	---	---	P08067	---	---	0006122 // mitochondrial electron transport, ubiquinol to cytochrome c // inferred from direct assay /// 0006810 // transport // inferred from electronic annotation /// 0009060 // aerobic respiration // inferred from mutant phenotype /// 0022900 // electron transport chain // inferred from electronic annotation /// 0055114 // oxidation reduction // inferred from electronic annotation	0005739 // mitochondrion // inferred from direct assay /// 0005739 // mitochondrion // inferred from electronic annotation /// 0005739 // mitochondrion // inferred from physical interaction /// 0005750 // mitochondrial respiratory chain complex III // inferred from direct assay /// 0016020 // membrane // inferred from electronic annotation /// 0070469 // respiratory chain // inferred from electro…	0008121 // ubiquinol-cytochrome-c reductase activity // inferred from direct assay /// 0008121 // ubiquinol-cytochrome-c reductase activity // inferred from electronic annotation /// 0016491 // oxidoreductase activity // inferred from electronic annotation /// 0016679 // oxidoreductase activity, acting on diphenols and related substances as donors // inferred from electronic annotation /// 004687…	---
AFFX-YER022W_SRB4_at	1.61716	A	2.41446	A	0.578236	1.49302	L12026 SGD:YER022W S. cerevisiae SRB4 RNA polymerase II holoenzyme/mediator subunit	YER022W	---	---	---	---	---	---	P32569	---	---	0006350 // transcription // inferred from electronic annotation /// 0006366 // transcription from RNA polymerase II promoter // inferred from direct assay /// 0045449 // regulation of transcription // inferred from electronic annotation	0005634 // nucleus // inferred from electronic annotation /// 0016592 // mediator complex // inferred from direct assay	0005515 // protein binding // inferred from physical interaction /// 0016455 // RNA polymerase II transcription mediator activity // inferred from direct assay	---
AFFX-YER148W_SPT15_at	42.1689	A	7.57113	A	-2.4776	5.5697	X16860 SGD:YER148W S. cerevisiae SPT15 TFIID subunit	YER148W	---	---	---	---	---	---	P13393	---	---	0006350 // transcription // inferred from electronic annotation /// 0006355 // regulation of transcription, DNA-dependent // inferred from electronic annotation /// 0006360 // transcription from RNA polymerase I promoter // inferred from mutant phenotype /// 0006367 // transcription initiation from RNA polymerase II promoter // inferred from electronic annotation /// 0006383 // transcription from…	0000126 // transcription factor TFIIIB complex // inferred from direct assay /// 0000500 // RNA polymerase I upstream activating factor complex // inferred from direct assay /// 0005634 // nucleus // inferred from direct assay /// 0005634 // nucleus // inferred from electronic annotation /// 0005654 // nucleoplasm // non-traceable author statement /// 0005669 // transcription factor TFIID complex…	0003677 // DNA binding // inferred from electronic annotation /// 0003682 // chromatin binding // inferred from direct assay /// 0003701 // RNA polymerase I transcription factor activity // inferred from direct assay /// 0003701 // RNA polymerase I transcription factor activity // inferred from mutant phenotype /// 0003702 // RNA polymerase II transcription factor activity // inferred from electr…	---
AFFX-YFL039C_ACT1_at	18.2134	A	14.3311	A	-0.345852	1.2709	V01288 SGD:YFL039C S. cerevisiae ACT1 Actin	YFL039C	---	---	---	---	---	---	A4URX6 /// A4URX7 /// A4URX8 /// A4URX9 /// A4URY0 /// A4URY1 /// A4URY2 /// A4URY3 /// A4URY4 /// A4URY5 /// P60010 /// Q7Z9V1	---	---	0000001 // mitochondrion inheritance // traceable author statement /// 0000011 // vacuole inheritance // inferred from genetic interaction /// 0000132 // establishment of mitotic spindle orientation // traceable author statement /// 0000910 // cytokinesis // inferred from direct assay /// 0000916 // contractile ring contraction involved in cell cycle cytokinesis // inferred from direct assay /// …	0000123 // histone acetyltransferase complex // inferred from direct assay /// 0000142 // cellular bud neck contractile ring // inferred from direct assay /// 0000812 // Swr1 complex // inferred from direct assay /// 0005737 // cytoplasm // inferred from electronic annotation /// 0005856 // cytoskeleton // inferred from electronic annotation /// 0030479 // actin cortical patch // inferred from di…	0000166 // nucleotide binding // inferred from electronic annotation /// 0005515 // protein binding // inferred from electronic annotation /// 0005515 // protein binding // inferred from physical interaction /// 0005524 // ATP binding // inferred from electronic annotation	---
ig_1046911_1047549_at	214.706	A	183.12	A	-0.22957	1.17249	Intergenic region between PA0981 and PA0982, 1046911-1047549, (+) strand	1036911	---	---	---	---	---	---	---	---	---	---	---	---	---
ig_1047549_1046911_at	176.267	A	66.2773	A	-1.41117	2.65953	Intergenic region between PA0981 and PA0982, 1046911-1047549, (-) strand	1036911	---	---	---	---	---	---	---	---	---	---	---	---	---
ig_1063544_1064555_at	793.531	P	622.805	P	-0.349507	1.27412	Intergenic region between PA1003 and PA1004, 1063544-1064555, (+) strand	1053544	---	---	---	---	---	---	---	---	---	---	---	---	---
ig_1064555_1063544_at	229.015	P	193.644	P	-0.242038	1.18266	Intergenic region between PA1003 and PA1004, 1063544-1064555, (-) strand	1053544	---	---	---	---	---	---	---	---	---	---	---	---	---
ig_1087095_1087843_at	482.363	P	431.155	P	-0.161912	1.11877	Intergenic region between PA1030 and PA1031, 1087095-1087843, (+) strand	1077095	---	---	---	---	---	---	---	---	---	---	---	---	---
ig_1087843_1087095_at	338.733	M	313.863	P	-0.110011	1.07924	Intergenic region between PA1030 and PA1031, 1087095-1087843, (-) strand	1077095	---	---	---	---	---	---	---	---	---	---	---	---	---
ig_1117390_1118158_at	257.908	P	293.399	P	0.186008	1.13761	Intergenic region between PA1112 and PA1113, 1117390-1118158, (+) strand	1107390	---	---	---	---	---	---	---	---	---	---	---	---	---
ig_1118158_1117390_at	72.1824	A	74.431	P	0.0442555	1.03115	Intergenic region between PA1112 and PA1113, 1117390-1118158, (-) strand	1107390	---	---	---	---	---	---	---	---	---	---	---	---	---
ig_1204781_1205771_at	356.217	P	282.4	P	-0.335017	1.26139	Intergenic region between PA1152 and PA1153, 1204781-1205771, (+) strand	1194781	---	---	---	---	---	---	---	---	---	---	---	---	---
ig_1205771_1204781_at	257.743	P	232.29	P	-0.15001	1.10958	Intergenic region between PA1152 and PA1153, 1204781-1205771, (-) strand	1194781	---	---	---	---	---	---	---	---	---	---	---	---	---
ig_1246788_1247932_at	137.825	P	178.23	P	0.370899	1.29316	Intergenic region between PA1156 and PA1157, 1246788-1247932, (+) strand	1236788	---	---	---	---	---	---	---	---	---	---	---	---	---
ig_1247932_1246788_at	1.27595	A	9.10702	A	2.8354	7.13743	Intergenic region between PA1156 and PA1157, 1246788-1247932, (-) strand	1236788	---	---	---	---	---	---	---	---	---	---	---	---	---
ig_1254309_1255042_at	50.0266	A	11.1455	A	-2.16624	4.48851	Intergenic region between PA1221 and PA1222, 1254309-1255042, (+) strand	1244309	---	---	---	---	---	---	---	---	---	---	---	---	---
ig_1255042_1254309_at	169.422	P	147.488	P	-0.200025	1.14872	Intergenic region between PA1221 and PA1222, 1254309-1255042, (-) strand	1244309	---	---	---	---	---	---	---	---	---	---	---	---	---
ig_1324109_1324793_at	23.4084	A	84.0823	P	1.84478	3.59198	Intergenic region between PA1244 and PA1245, 1324109-1324793, (+) strand	1314109	---	---	---	---	---	---	---	---	---	---	---	---	---
ig_1324793_1324109_at	46.5217	A	8.6365	A	-2.42939	5.38664	Intergenic region between PA1244 and PA1245, 1324109-1324793, (-) strand	1314109	---	---	---	---	---	---	---	---	---	---	---	---	---
ig_1348401_1349416_at	120.736	P	169.324	P	0.487932	1.40243	Intergenic region between PA1316 and PA1317, 1348401-1349416, (+) strand	1338401	---	---	---	---	---	---	---	---	---	---	---	---	---
ig_1349416_1348401_at	243.185	P	367.007	P	0.593752	1.50917	Intergenic region between PA1316 and PA1317, 1348401-1349416, (-) strand	1338401	---	---	---	---	---	---	---	---	---	---	---	---	---
ig_1427453_1428080_at	11.302	A	37.4278	A	1.72753	3.31161	Intergenic region between PA1372 and PA1373, 1427453-1428080, (+) strand	1417453	---	---	---	---	---	---	---	---	---	---	---	---	---
ig_1428080_1427453_at	80.2167	A	79.8303	A	-0.006966	1.00484	Intergenic region between PA1372 and PA1373, 1427453-1428080, (-) strand	1417453	---	---	---	---	---	---	---	---	---	---	---	---	---
ig_1489095_1489815_at	77.3244	P	115.008	P	0.572734	1.48734	Intergenic region between PA1427 and PA1428, 1489095-1489815, (+) strand	1479095	---	---	---	---	---	---	---	---	---	---	---	---	---
ig_1489815_1489095_at	616.398	P	592.444	P	-0.0571837	1.04043	Intergenic region between PA1427 and PA1428, 1489095-1489815, (-) strand	1479095	---	---	---	---	---	---	---	---	---	---	---	---	---
ig_1553675_1554415_at	17.6654	A	14.0021	A	-0.33529	1.26163	Intergenic region between PA1507 and PA1508, 1553675-1554415, (+) strand	1543675	---	---	---	---	---	---	---	---	---	---	---	---	---
ig_1554415_1553675_at	231.053	A	206.319	P	-0.163345	1.11988	Intergenic region between PA1507 and PA1508, 1553675-1554415, (-) strand	1543675	---	---	---	---	---	---	---	---	---	---	---	---	---
ig_1637696_1638379_at	14.9115	A	49.5697	A	1.73303	3.32426	Intergenic region between PA1655 and PA1656, 1637696-1638379, (+) strand	1627696	---	---	---	---	---	---	---	---	---	---	---	---	---
ig_1638379_1637696_at	50.9447	A	90.4152	P	0.827633	1.77477	Intergenic region between PA1655 and PA1656, 1637696-1638379, (-) strand	1627696	---	---	---	---	---	---	---	---	---	---	---	---	---
ig_1802453_1803626_at	100.219	P	49.7746	P	-1.00968	2.01346	Intergenic region between PA1796 and PA1797, 1802453-1803626, (+) strand	1792453	---	---	---	---	---	---	---	---	---	---	---	---	---
ig_1803626_1802453_at	25.2728	A	76.8557	P	1.60457	3.04105	Intergenic region between PA1796 and PA1797, 1802453-1803626, (-) strand	1792453	---	---	---	---	---	---	---	---	---	---	---	---	---
ig_188448_189120_at	90.2978	A	84.5935	P	-0.0941455	1.06743	Intergenic region between PA0194 and PA0195, 188448-189120, (+) strand	178448	---	---	---	---	---	---	---	---	---	---	---	---	---
ig_189120_188448_at	95.6207	P	156.017	P	0.706304	1.63162	Intergenic region between PA0194 and PA0195, 188448-189120, (-) strand	178448	---	---	---	---	---	---	---	---	---	---	---	---	---
ig_1947041_1948502_at	341.048	P	215.881	P	-0.659737	1.57979	Intergenic region between PA1838 and PA1839, 1947041-1948502, (+) strand	1937041	---	---	---	---	---	---	---	---	---	---	---	---	---
ig_1948502_1947041_at	49.7399	A	83.0351	P	0.739319	1.66939	Intergenic region between PA1838 and PA1839, 1947041-1948502, (-) strand	1937041	---	---	---	---	---	---	---	---	---	---	---	---	---
ig_1996806_1997509_at	1088.16	P	1528.54	P	0.490265	1.4047	Intergenic region between PA1897 and PA1898, 1996806-1997509, (+) strand	1986806	---	---	---	---	---	---	---	---	---	---	---	---	---
ig_1997509_1996806_at	610.626	P	727.688	P	0.25303	1.19171	Intergenic region between PA1897 and PA1898, 1996806-1997509, (-) strand	1986806	---	---	---	---	---	---	---	---	---	---	---	---	---
ig_2068728_2069490_at	307.372	P	202.106	P	-0.604872	1.52084	Intergenic region between PA1934 and PA1935, 2068728-2069490, (+) strand	2058728	---	---	---	---	---	---	---	---	---	---	---	---	---
ig_2069490_2068728_at	104.447	A	192.508	P	0.882152	1.84312	Intergenic region between PA1934 and PA1935, 2068728-2069490, (-) strand	2058728	---	---	---	---	---	---	---	---	---	---	---	---	---
ig_2116265_2117030_at	70.2437	A	33.1759	A	-1.08223	2.11731	Intergenic region between PA1978 and PA1979, 2116265-2117030, (+) strand	2106265	---	---	---	---	---	---	---	---	---	---	---	---	---
ig_2117030_2116265_at	145.266	P	73.9202	P	-0.974652	1.96517	Intergenic region between PA1978 and PA1979, 2116265-2117030, (-) strand	2106265	---	---	---	---	---	---	---	---	---	---	---	---	---
ig_2164548_2165213_at	122.99	A	128.239	P	0.0602952	1.04268	Intergenic region between PA2035 and PA2036, 2164548-2165213, (+) strand	2154548	---	---	---	---	---	---	---	---	---	---	---	---	---
ig_2165213_2164548_at	666.436	P	226.51	P	-1.55689	2.94219	Intergenic region between PA2035 and PA2036, 2164548-2165213, (-) strand	2154548	---	---	---	---	---	---	---	---	---	---	---	---	---
ig_2226144_2226879_at	90.7221	P	114.221	P	0.332296	1.25902	Intergenic region between PA2046 and PA2047, 2226144-2226879, (+) strand	2216144	---	---	---	---	---	---	---	---	---	---	---	---	---
ig_2226879_2226144_at	130.749	P	86.1368	P	-0.602096	1.51792	Intergenic region between PA2046 and PA2047, 2226144-2226879, (-) strand	2216144	---	---	---	---	---	---	---	---	---	---	---	---	---
ig_223454_224101_at	341.613	M	369.75	P	0.114185	1.08236	Intergenic region between PA0263 and PA0264, 223454-224101, (+) strand	213454	---	---	---	---	---	---	---	---	---	---	---	---	---
ig_2239267_2240302_at	19.0681	A	17.3539	A	-0.1359	1.09878	Intergenic region between PA2049 and PA2050, 2239267-2240302, (+) strand	2229267	---	---	---	---	---	---	---	---	---	---	---	---	---
ig_2240302_2239267_at	162.149	P	195.995	P	0.273494	1.20873	Intergenic region between PA2049 and PA2050, 2239267-2240302, (-) strand	2229267	---	---	---	---	---	---	---	---	---	---	---	---	---
ig_224101_223454_at	81.7186	A	124.283	P	0.604894	1.52087	Intergenic region between PA0263 and PA0264, 223454-224101, (-) strand	213454	---	---	---	---	---	---	---	---	---	---	---	---	---
ig_2243603_2244492_at	15.4225	A	11.3346	A	-0.444304	1.36066	Intergenic region between PA2056 and PA2057, 2243603-2244492, (+) strand	2233603	---	---	---	---	---	---	---	---	---	---	---	---	---
ig_2244492_2243603_at	98.884	A	100.609	A	0.0249508	1.01744	Intergenic region between PA2056 and PA2057, 2243603-2244492, (-) strand	2233603	---	---	---	---	---	---	---	---	---	---	---	---	---
ig_2250595_2251275_at	21.8496	A	10.7097	A	-1.02869	2.04017	Intergenic region between PA2075 and PA2076, 2250595-2251275, (+) strand	2240595	---	---	---	---	---	---	---	---	---	---	---	---	---
ig_2251275_2250595_at	90.561	A	63.9349	A	-0.502286	1.41646	Intergenic region between PA2075 and PA2076, 2250595-2251275, (-) strand	2240595	---	---	---	---	---	---	---	---	---	---	---	---	---
ig_2281578_2282480_at	126.855	A	101.364	A	-0.323636	1.25148	Intergenic region between PA2127 and PA2128, 2281578-2282480, (+) strand	2271578	---	---	---	---	---	---	---	---	---	---	---	---	---
ig_2282480_2281578_at	43.5529	A	76.1194	A	0.805497	1.74775	Intergenic region between PA2127 and PA2128, 2281578-2282480, (-) strand	2271578	---	---	---	---	---	---	---	---	---	---	---	---	---
ig_2341640_2342493_at	204.707	P	265.76	P	0.376564	1.29825	Intergenic region between PA2228 and PA2229, 2341640-2342493, (+) strand	2331640	---	---	---	---	---	---	---	---	---	---	---	---	---
ig_2342493_2341640_at	299.878	P	264.04	P	-0.183615	1.13573	Intergenic region between PA2228 and PA2229, 2341640-2342493, (-) strand	2331640	---	---	---	---	---	---	---	---	---	---	---	---	---
ig_2450765_2451707_at	48.3795	A	27.4501	P	-0.817587	1.76246	Intergenic region between PA2319 and PA2320, 2450765-2451707, (+) strand	2440765	---	---	---	---	---	---	---	---	---	---	---	---	---
ig_2451707_2450765_at	33.2381	A	38.8255	P	0.224167	1.1681	Intergenic region between PA2319 and PA2320, 2450765-2451707, (-) strand	2440765	---	---	---	---	---	---	---	---	---	---	---	---	---
ig_2557964_2558918_s_at	3384.46	P	2977.34	P	-0.184906	1.13674	Intergenic region between PA2326 and PA2327, 2557964-2558918, (+) strand	2547964	---	---	---	---	---	---	---	---	---	---	---	---	---
ig_2558918_2557964_s_at	303.794	P	340.728	P	0.165525	1.12157	Intergenic region between PA2326 and PA2327, 2557964-2558918, (-) strand	2547964	---	---	---	---	---	---	---	---	---	---	---	---	---
ig_2568284_2568929_at	41.4859	A	28.8531	A	-0.523892	1.43783	Intergenic region between PA2425 and PA2426, 2568284-2568929, (+) strand	2558284	---	---	---	---	---	---	---	---	---	---	---	---	---
ig_2568929_2568284_at	46.5669	A	27.2727	A	-0.771849	1.70746	Intergenic region between PA2425 and PA2426, 2568284-2568929, (-) strand	2558284	---	---	---	---	---	---	---	---	---	---	---	---	---
ig_2721530_2722174_at	6.86414	A	29.1567	A	2.08668	4.24768	Intergenic region between PA2439 and PA2440, 2721530-2722174, (+) strand	2711530	---	---	---	---	---	---	---	---	---	---	---	---	---
ig_2722174_2721530_at	39.7168	A	143.705	A	1.85529	3.61824	Intergenic region between PA2439 and PA2440, 2721530-2722174, (-) strand	2711530	---	---	---	---	---	---	---	---	---	---	---	---	---
ig_2737193_2737881_at	86.945	A	79.3747	P	-0.131425	1.09538	Intergenic region between PA2559 and PA2560, 2737193-2737881, (+) strand	2727193	---	---	---	---	---	---	---	---	---	---	---	---	---
ig_2737881_2737193_at	149.547	A	111.197	A	-0.427482	1.34488	Intergenic region between PA2559 and PA2560, 2737193-2737881, (-) strand	2727193	---	---	---	---	---	---	---	---	---	---	---	---	---
ig_2893827_2894451_at	33.2755	A	94.7292	P	1.50935	2.84681	Intergenic region between PA2566 and PA2567, 2893827-2894451, (+) strand	2883827	---	---	---	---	---	---	---	---	---	---	---	---	---
ig_2894451_2893827_at	457.997	P	384.12	P	-0.253782	1.19233	Intergenic region between PA2566 and PA2567, 2893827-2894451, (-) strand	2883827	---	---	---	---	---	---	---	---	---	---	---	---	---
ig_2901558_2902217_at	236.271	P	161.919	P	-0.54517	1.45919	Intergenic region between PA2570 and PA2571, 2901558-2902217, (+) strand	2891558	---	---	---	---	---	---	---	---	---	---	---	---	---
ig_2902217_2901558_at	6.1873	A	58.1757	A	3.23303	9.40244	Intergenic region between PA2570 and PA2571, 2901558-2902217, (-) strand	2891558	---	---	---	---	---	---	---	---	---	---	---	---	---
ig_2905549_2906165_at	116.589	P	79.5262	P	-0.551933	1.46605	Intergenic region between PA2581 and PA2582, 2905549-2906165, (+) strand	2895549	---	---	---	---	---	---	---	---	---	---	---	---	---
ig_2906165_2905549_at	277.091	P	129.323	P	-1.09938	2.14263	Intergenic region between PA2581 and PA2582, 2905549-2906165, (-) strand	2895549	---	---	---	---	---	---	---	---	---	---	---	---	---
ig_2918211_2918966_at	496.312	P	256.696	P	-0.951186	1.93346	Intergenic region between PA2583 and PA2584, 2918211-2918966, (+) strand	2908211	---	---	---	---	---	---	---	---	---	---	---	---	---
ig_2918966_2918211_at	192.62	P	143.909	P	-0.420609	1.33849	Intergenic region between PA2583 and PA2584, 2918211-2918966, (-) strand	2908211	---	---	---	---	---	---	---	---	---	---	---	---	---
ig_2922568_2923366_at	92.8677	A	64.0559	A	-0.535847	1.44979	Intergenic region between PA2587 and PA2588, 2922568-2923366, (+) strand	2912568	---	---	---	---	---	---	---	---	---	---	---	---	---
ig_2923366_2922568_at	35.3036	A	17.4585	A	-1.01588	2.02214	Intergenic region between PA2587 and PA2588, 2922568-2923366, (-) strand	2912568	---	---	---	---	---	---	---	---	---	---	---	---	---
ig_2927920_2928538_at	6.01107	A	5.4835	A	-0.132523	1.09621	Intergenic region between PA2698 and PA2699, 2927920-2928538, (+) strand	2917920	---	---	---	---	---	---	---	---	---	---	---	---	---
ig_2928538_2927920_at	8.68111	A	7.5531	A	-0.200812	1.14934	Intergenic region between PA2698 and PA2699, 2927920-2928538, (-) strand	2917920	---	---	---	---	---	---	---	---	---	---	---	---	---
ig_297561_299081_at	66.5476	P	50.031	P	-0.411566	1.33013	Intergenic region between PA0290 and PA0291, 297561-299081, (+) strand	287561	---	---	---	---	---	---	---	---	---	---	---	---	---
ig_299081_297561_at	57.6127	A	54.992	P	-0.0671677	1.04766	Intergenic region between PA0290 and PA0291, 297561-299081, (-) strand	287561	---	---	---	---	---	---	---	---	---	---	---	---	---
ig_3051348_3051956_at	137.299	P	103.143	M	-0.412666	1.33114	Intergenic region between PA2729 and PA2730, 3051348-3051956, (+) strand	3041348	---	---	---	---	---	---	---	---	---	---	---	---	---
ig_3051956_3051348_at	11.3142	A	6.14409	A	-0.880866	1.84148	Intergenic region between PA2729 and PA2730, 3051348-3051956, (-) strand	3041348	---	---	---	---	---	---	---	---	---	---	---	---	---
ig_3087490_3088659_at	123.761	P	57.4926	P	-1.10611	2.15264	Intergenic region between PA2750 and PA2751, 3087490-3088659, (+) strand	3077490	---	---	---	---	---	---	---	---	---	---	---	---	---
ig_3088659_3087490_at	43.1366	A	62.7079	A	0.539735	1.45371	Intergenic region between PA2750 and PA2751, 3087490-3088659, (-) strand	3077490	---	---	---	---	---	---	---	---	---	---	---	---	---
ig_3112150_3112877_at	315.459	A	192.344	P	-0.713765	1.64008	Intergenic region between PA2754 and PA2755, 3112150-3112877, (+) strand	3102150	---	---	---	---	---	---	---	---	---	---	---	---	---
ig_3112877_3112150_at	208.828	P	183.522	P	-0.186356	1.13789	Intergenic region between PA2754 and PA2755, 3112150-3112877, (-) strand	3102150	---	---	---	---	---	---	---	---	---	---	---	---	---
ig_3115632_3116653_at	131.668	P	144.561	P	0.134774	1.09792	Intergenic region between PA2763 and PA2764, 3115632-3116653, (+) strand	3105632	---	---	---	---	---	---	---	---	---	---	---	---	---
ig_3116653_3115632_at	363.21	P	280.937	P	-0.370557	1.29285	Intergenic region between PA2763 and PA2764, 3115632-3116653, (-) strand	3105632	---	---	---	---	---	---	---	---	---	---	---	---	---
ig_3122585_3123598_at	9.13129	A	24.0859	A	1.3993	2.63773	Intergenic region between PA2770 and PA2771, 3122585-3123598, (+) strand	3112585	---	---	---	---	---	---	---	---	---	---	---	---	---
ig_3123598_3122585_at	219.183	P	115.492	P	-0.924338	1.89781	Intergenic region between PA2770 and PA2771, 3122585-3123598, (-) strand	3112585	---	---	---	---	---	---	---	---	---	---	---	---	---
ig_3129070_3129728_at	146.468	A	99.2123	A	-0.56199	1.4763	Intergenic region between PA2852 and PA2853, 3129070-3129728, (+) strand	3119070	---	---	---	---	---	---	---	---	---	---	---	---	---
ig_3129728_3129070_at	775.008	P	786.227	P	0.0207342	1.01448	Intergenic region between PA2852 and PA2853, 3129070-3129728, (-) strand	3119070	---	---	---	---	---	---	---	---	---	---	---	---	---
ig_3206252_3206914_at	231.124	P	148.227	P	-0.640859	1.55926	Intergenic region between PA2910 and PA2911, 3206252-3206914, (+) strand	3196252	---	---	---	---	---	---	---	---	---	---	---	---	---
ig_3206914_3206252_at	166.197	A	123.052	P	-0.433629	1.35063	Intergenic region between PA2910 and PA2911, 3206252-3206914, (-) strand	3196252	---	---	---	---	---	---	---	---	---	---	---	---	---
ig_3265210_3265847_at	111.156	A	61.0564	P	-0.864372	1.82055	Intergenic region between PA3094 and PA3095, 3265210-3265847, (+) strand	3255210	---	---	---	---	---	---	---	---	---	---	---	---	---
ig_3265847_3265210_at	52.9305	A	51.8589	P	-0.0295063	1.02066	Intergenic region between PA3094 and PA3095, 3265210-3265847, (-) strand	3255210	---	---	---	---	---	---	---	---	---	---	---	---	---
ig_326671_327284_at	160.432	P	290.369	P	0.855927	1.80992	Intergenic region between PA0458 and PA0459, 326671-327284, (+) strand	316671	---	---	---	---	---	---	---	---	---	---	---	---	---
ig_327284_326671_at	116.99	A	206.393	P	0.819013	1.7642	Intergenic region between PA0458 and PA0459, 326671-327284, (-) strand	316671	---	---	---	---	---	---	---	---	---	---	---	---	---
ig_3475169_3475955_at	99.7518	P	62.858	P	-0.666245	1.58694	Intergenic region between PA3133 and PA3134, 3475169-3475955, (+) strand	3465169	---	---	---	---	---	---	---	---	---	---	---	---	---
ig_3475955_3475169_at	98.7495	A	191.601	P	0.95626	1.94027	Intergenic region between PA3133 and PA3134, 3475169-3475955, (-) strand	3465169	---	---	---	---	---	---	---	---	---	---	---	---	---
ig_3514564_3515415_at	69.6401	A	37.8504	P	-0.879609	1.83988	Intergenic region between PA3141 and PA3142, 3514564-3515415, (+) strand	3504564	---	---	---	---	---	---	---	---	---	---	---	---	---
ig_3515415_3514564_at	126.662	P	126.786	P	0.00141282	1.00098	Intergenic region between PA3141 and PA3142, 3514564-3515415, (-) strand	3504564	---	---	---	---	---	---	---	---	---	---	---	---	---
ig_3526677_3527428_at	1015.88	P	620.143	P	-0.712059	1.63814	Intergenic region between PA3159 and PA3160, 3526677-3527428, (+) strand	3516677	---	---	---	---	---	---	---	---	---	---	---	---	---
ig_3527428_3526677_at	896.736	P	935.817	P	0.0615441	1.04358	Intergenic region between PA3159 and PA3160, 3526677-3527428, (-) strand	3516677	---	---	---	---	---	---	---	---	---	---	---	---	---
ig_3545073_3545880_at	54.9901	A	64.3076	P	0.225816	1.16944	Intergenic region between PA3160 and PA3161, 3545073-3545880, (+) strand	3535073	---	---	---	---	---	---	---	---	---	---	---	---	---
ig_3545880_3545073_at	1661.29	P	2505.24	P	0.592645	1.50801	Intergenic region between PA3160 and PA3161, 3545073-3545880, (-) strand	3535073	---	---	---	---	---	---	---	---	---	---	---	---	---
ig_3546926_3547688_at	293.281	P	114.878	P	-1.35218	2.55297	Intergenic region between PA3261 and PA3262, 3546926-3547688, (+) strand	3536926	---	---	---	---	---	---	---	---	---	---	---	---	---
ig_3547688_3546926_at	1096.07	P	1754.8	P	0.678971	1.601	Intergenic region between PA3261 and PA3262, 3546926-3547688, (-) strand	3536926	---	---	---	---	---	---	---	---	---	---	---	---	---
ig_3648915_3649704_at	175.772	P	126.181	P	-0.478201	1.39301	Intergenic region between PA3284 and PA3285, 3648915-3649704, (+) strand	3638915	---	---	---	---	---	---	---	---	---	---	---	---	---
ig_3649704_3648915_at	1032.54	P	1521.59	P	0.559375	1.47363	Intergenic region between PA3284 and PA3285, 3648915-3649704, (-) strand	3638915	---	---	---	---	---	---	---	---	---	---	---	---	---
ig_3677080_3677719_at	16.3198	A	31.5022	A	0.948833	1.93031	Intergenic region between PA3305 and PA3306, 3677080-3677719, (+) strand	3667080	---	---	---	---	---	---	---	---	---	---	---	---	---
ig_3677719_3677080_at	63.2546	A	62.9422	A	-0.00714119	1.00496	Intergenic region between PA3305 and PA3306, 3677080-3677719, (-) strand	3667080	---	---	---	---	---	---	---	---	---	---	---	---	---
ig_3705160_3705889_at	222.203	P	131.108	P	-0.761127	1.69481	Intergenic region between PA3463 and PA3464, 3705160-3705889, (+) strand	3695160	---	---	---	---	---	---	---	---	---	---	---	---	---
ig_3705889_3705160_at	564.162	P	392.496	P	-0.523432	1.43737	Intergenic region between PA3463 and PA3464, 3705160-3705889, (-) strand	3695160	---	---	---	---	---	---	---	---	---	---	---	---	---
ig_3874653_3873835_r_at	476.581	A	331.445	A	-0.523955	1.43789	Intergenic region between PA3539 and PA3540, 3873835-3874653, (-) strand	3863835	---	---	---	---	---	---	---	---	---	---	---	---	---
ig_3961922_3962824_at	3.35766	A	2.08055	A	-0.690493	1.61384	Intergenic region between PA3781 and PA3782, 3961922-3962824, (+) strand	3951922	---	---	---	---	---	---	---	---	---	---	---	---	---
ig_3962824_3961922_at	23.8027	A	6.51867	A	-1.86847	3.65146	Intergenic region between PA3781 and PA3782, 3961922-3962824, (-) strand	3951922	---	---	---	---	---	---	---	---	---	---	---	---	---
ig_4240578_4241341_at	227.422	P	220.534	P	-0.0443694	1.03123	Intergenic region between PA3835 and PA3836, 4240578-4241341, (+) strand	4230578	---	---	---	---	---	---	---	---	---	---	---	---	---
ig_4241341_4240578_at	57.336	A	93.3285	A	0.702875	1.62775	Intergenic region between PA3835 and PA3836, 4240578-4241341, (-) strand	4230578	---	---	---	---	---	---	---	---	---	---	---	---	---
ig_4294604_4297249_at	21.8783	A	24.8434	P	0.183362	1.13553	Intergenic region between PA3860 and PA3861, 4294604-4297249, (+) strand	4284604	---	---	---	---	---	---	---	---	---	---	---	---	---
ig_4297249_4294604_at	202.195	P	250.988	P	0.311875	1.24132	Intergenic region between PA3860 and PA3861, 4294604-4297249, (-) strand	4284604	---	---	---	---	---	---	---	---	---	---	---	---	---
ig_4320819_4321433_at	98.9782	P	59.8075	P	-0.726784	1.65495	Intergenic region between PA3865 and PA3866, 4320819-4321433, (+) strand	4310819	---	---	---	---	---	---	---	---	---	---	---	---	---
ig_4321433_4320819_at	125.9	A	85.4649	M	-0.558879	1.47312	Intergenic region between PA3865 and PA3866, 4320819-4321433, (-) strand	4310819	---	---	---	---	---	---	---	---	---	---	---	---	---
ig_4326394_4327696_at	188.665	P	111.028	P	-0.764905	1.69926	Intergenic region between PA3969 and PA3970, 4326394-4327696, (+) strand	4316394	---	---	---	---	---	---	---	---	---	---	---	---	---
ig_4327696_4326394_at	286.412	P	227.537	P	-0.331991	1.25875	Intergenic region between PA3969 and PA3970, 4326394-4327696, (-) strand	4316394	---	---	---	---	---	---	---	---	---	---	---	---	---
ig_4448217_4448892_at	170.472	A	157.158	P	-0.117325	1.08472	Intergenic region between PA4028 and PA4029, 4448217-4448892, (+) strand	4438217	---	---	---	---	---	---	---	---	---	---	---	---	---
ig_4448892_4448217_at	141.875	P	132.01	A	-0.103977	1.07473	Intergenic region between PA4028 and PA4029, 4448217-4448892, (-) strand	4438217	---	---	---	---	---	---	---	---	---	---	---	---	---
ig_4509996_4510970_at	9.81294	A	16.8203	A	0.777446	1.71409	Intergenic region between PA4080 and PA4081, 4509996-4510970, (+) strand	4499996	---	---	---	---	---	---	---	---	---	---	---	---	---
ig_4510970_4509996_at	176.207	P	178.146	P	0.0157913	1.01101	Intergenic region between PA4080 and PA4081, 4509996-4510970, (-) strand	4499996	---	---	---	---	---	---	---	---	---	---	---	---	---
ig_4559649_4560294_at	1229.05	P	527.487	P	-1.22034	2.33002	Intergenic region between PA4100 and PA4101, 4559649-4560294, (+) strand	4549649	---	---	---	---	---	---	---	---	---	---	---	---	---
ig_4560294_4559649_at	26.2306	A	2.60572	A	-3.3315	10.0666	Intergenic region between PA4100 and PA4101, 4559649-4560294, (-) strand	4549649	---	---	---	---	---	---	---	---	---	---	---	---	---
ig_4584530_4585148_at	20.035	A	11.3394	A	-0.821182	1.76685	Intergenic region between PA4138 and PA4139, 4584530-4585148, (+) strand	4574530	---	---	---	---	---	---	---	---	---	---	---	---	---
ig_4585148_4584530_at	85.1437	P	146.937	P	0.787226	1.72575	Intergenic region between PA4138 and PA4139, 4584530-4585148, (-) strand	4574530	---	---	---	---	---	---	---	---	---	---	---	---	---
ig_4629184_4629943_at	27.8286	A	11.2672	P	-1.30445	2.46989	Intergenic region between PA4204 and PA4205, 4629184-4629943, (+) strand	4619184	---	---	---	---	---	---	---	---	---	---	---	---	---
ig_4629943_4629184_at	16.2967	A	4.49408	A	-1.85848	3.62626	Intergenic region between PA4204 and PA4205, 4629184-4629943, (-) strand	4619184	---	---	---	---	---	---	---	---	---	---	---	---	---
ig_4705304_4705955_at	139.818	A	105.602	P	-0.404912	1.32401	Intergenic region between PA4209 and PA4210, 4705304-4705955, (+) strand	4695304	---	---	---	---	---	---	---	---	---	---	---	---	---
ig_4705955_4705304_at	217.883	A	137.554	A	-0.663556	1.58398	Intergenic region between PA4209 and PA4210, 4705304-4705955, (-) strand	4695304	---	---	---	---	---	---	---	---	---	---	---	---	---
ig_4713098_4713795_at	51.1511	A	51.6288	A	0.01341	1.00934	Intergenic region between PA4280 and PA4281, 4713098-4713795, (+) strand	4703098	---	---	---	---	---	---	---	---	---	---	---	---	---
ig_4713795_4713098_at	8.51739	A	64.2489	M	2.91519	7.54326	Intergenic region between PA4280 and PA4281, 4713098-4713795, (-) strand	4703098	---	---	---	---	---	---	---	---	---	---	---	---	---
ig_4888194_4889111_at	120.82	A	120.798	P	-0.000260335	1.00018	Intergenic region between PA4421 and PA4422, 4888194-4889111, (+) strand	4878194	---	---	---	---	---	---	---	---	---	---	---	---	---
ig_4889111_4888194_at	131.238	A	108.165	M	-0.27895	1.21331	Intergenic region between PA4421 and PA4422, 4888194-4889111, (-) strand	4878194	---	---	---	---	---	---	---	---	---	---	---	---	---
ig_4956028_4956733_at	107.157	A	95.9461	A	-0.159433	1.11685	Intergenic region between PA4541 and PA4542, 4956028-4956733, (+) strand	4946028	---	---	---	---	---	---	---	---	---	---	---	---	---
ig_4956733_4956028_at	121462	P	30872.9	P	-1.97609	3.93426	Intergenic region between PA4541 and PA4542, 4956028-4956733, (-) strand	4946028	---	---	---	---	---	---	---	---	---	---	---	---	---
ig_5086695_5087407_at	96.2437	A	58.7178	A	-0.712893	1.63909	Intergenic region between PA4581 and PA4582, 5086695-5087407, (+) strand	5076695	---	---	---	---	---	---	---	---	---	---	---	---	---
ig_5087407_5086695_at	108.402	P	179.043	P	0.723912	1.65165	Intergenic region between PA4581 and PA4582, 5086695-5087407, (-) strand	5076695	---	---	---	---	---	---	---	---	---	---	---	---	---
ig_5130767_5131427_at	755.292	P	926.164	P	0.294233	1.22623	Intergenic region between PA4639 and PA4640, 5130767-5131427, (+) strand	5120767	---	---	---	---	---	---	---	---	---	---	---	---	---
ig_5131427_5130767_at	94.9256	P	105.731	A	0.155535	1.11383	Intergenic region between PA4639 and PA4640, 5130767-5131427, (-) strand	5120767	---	---	---	---	---	---	---	---	---	---	---	---	---
ig_517462_518083_at	225.643	P	308.333	P	0.450445	1.36646	Intergenic region between PA0484 and PA0485, 517462-518083, (+) strand	507462	---	---	---	---	---	---	---	---	---	---	---	---	---
ig_518083_517462_at	166.685	A	114.54	A	-0.541266	1.45525	Intergenic region between PA0484 and PA0485, 517462-518083, (-) strand	507462	---	---	---	---	---	---	---	---	---	---	---	---	---
ig_5207621_5208463_at	272.425	P	117.798	P	-1.20954	2.31265	Intergenic region between PA4674 and PA4675, 5207621-5208463, (+) strand	5197621	---	---	---	---	---	---	---	---	---	---	---	---	---
ig_5208463_5207621_at	87.5066	A	62.0582	A	-0.495769	1.41007	Intergenic region between PA4674 and PA4675, 5207621-5208463, (-) strand	5197621	---	---	---	---	---	---	---	---	---	---	---	---	---
ig_5242558_5243177_at	56.1937	A	68.4283	A	0.284185	1.21772	Intergenic region between PA4690 and PA4691, 5242558-5243177, (+) strand	5232558	---	---	---	---	---	---	---	---	---	---	---	---	---
ig_5243177_5242558_at	508.583	P	687.34	P	0.43454	1.35148	Intergenic region between PA4690 and PA4691, 5242558-5243177, (-) strand	5232558	---	---	---	---	---	---	---	---	---	---	---	---	---
ig_5308424_5309325_at	4773.98	P	3353.87	P	-0.509367	1.42343	Intergenic region between PA4858 and PA4859, 5308424-5309325, (+) strand	5298424	---	---	---	---	---	---	---	---	---	---	---	---	---
ig_5309325_5308424_at	64.3826	P	93.6359	P	0.540392	1.45437	Intergenic region between PA4858 and PA4859, 5308424-5309325, (-) strand	5298424	---	---	---	---	---	---	---	---	---	---	---	---	---
ig_53521_56546_at	182.627	P	206.969	P	0.180516	1.13329	Intergenic region between PA0049 and PA0050, 53521-56546, (+) strand	43521	---	---	---	---	---	---	---	---	---	---	---	---	---
ig_545644_546334_at	297.96	P	226.289	P	-0.396955	1.31673	Intergenic region between PA0574 and PA0575, 545644-546334, (+) strand	535644	---	---	---	---	---	---	---	---	---	---	---	---	---
ig_5457716_5458499_i_at	9.31603	A	30.53	A	1.71244	3.27715	Intergenic region between PA4913 and PA4914, 5457716-5458499, (+) strand	5447716	---	---	---	---	---	---	---	---	---	---	---	---	---
ig_5458499_5457716_at	18.8348	A	12.1575	A	-0.631553	1.54923	Intergenic region between PA4913 and PA4914, 5457716-5458499, (-) strand	5447716	---	---	---	---	---	---	---	---	---	---	---	---	---
ig_546334_545644_at	15.9726	A	30.8048	A	0.947556	1.9286	Intergenic region between PA0574 and PA0575, 545644-546334, (-) strand	535644	---	---	---	---	---	---	---	---	---	---	---	---	---
ig_5513111_5513731_at	16.076	A	57.4758	P	1.83804	3.57524	Intergenic region between PA4937 and PA4938, 5513111-5513731, (+) strand	5503111	---	---	---	---	---	---	---	---	---	---	---	---	---
ig_5513731_5513111_at	427.137	A	331.01	P	-0.367825	1.29041	Intergenic region between PA4937 and PA4938, 5513111-5513731, (-) strand	5503111	---	---	---	---	---	---	---	---	---	---	---	---	---
ig_5541409_5542072_at	222.568	P	164.197	P	-0.438818	1.35549	Intergenic region between PA4957 and PA4958, 5541409-5542072, (+) strand	5531409	---	---	---	---	---	---	---	---	---	---	---	---	---
ig_5542072_5541409_at	318.783	P	211.164	P	-0.594209	1.50964	Intergenic region between PA4957 and PA4958, 5541409-5542072, (-) strand	5531409	---	---	---	---	---	---	---	---	---	---	---	---	---
ig_5563286_5563964_at	269.839	P	274.438	P	0.0243856	1.01705	Intergenic region between PA5125 and PA5126, 5563286-5563964, (+) strand	5553286	---	---	---	---	---	---	---	---	---	---	---	---	---
ig_5563964_5563286_at	30.7422	A	53.1682	M	0.790342	1.72948	Intergenic region between PA5125 and PA5126, 5563286-5563964, (-) strand	5553286	---	---	---	---	---	---	---	---	---	---	---	---	---
ig_56546_53521_at	5.27656	A	20.1203	M	1.93098	3.81315	Intergenic region between PA0049 and PA0050, 53521-56546, (-) strand	43521	---	---	---	---	---	---	---	---	---	---	---	---	---
ig_5774806_5775619_at	29.4895	A	104.214	P	1.82127	3.53392	Intergenic region between PA5169 and PA5170, 5774806-5775619, (+) strand	5764806	---	---	---	---	---	---	---	---	---	---	---	---	---
ig_5775619_5774806_at	344.79	P	251.517	P	-0.45506	1.37084	Intergenic region between PA5169 and PA5170, 5774806-5775619, (-) strand	5764806	---	---	---	---	---	---	---	---	---	---	---	---	---
ig_5820113_5820909_at	7.72782	A	11.6242	A	0.588996	1.5042	Intergenic region between PA5321 and PA5322, 5820113-5820909, (+) strand	5810113	---	---	---	---	---	---	---	---	---	---	---	---	---
ig_5820909_5820113_at	145.356	A	71.7794	P	-1.01795	2.02504	Intergenic region between PA5321 and PA5322, 5820113-5820909, (-) strand	5810113	---	---	---	---	---	---	---	---	---	---	---	---	---
ig_5991130_5992382_at	355.821	P	269.894	P	-0.39876	1.31837	Intergenic region between PA5369 and PA5370, 5991130-5992382, (+) strand	5981130	---	---	---	---	---	---	---	---	---	---	---	---	---
ig_5992382_5991130_at	176.438	P	113.228	P	-0.639928	1.55825	Intergenic region between PA5369 and PA5370, 5991130-5992382, (-) strand	5981130	---	---	---	---	---	---	---	---	---	---	---	---	---
ig_6090705_6092045_at	37.3838	A	36.5516	P	-0.0324791	1.02277	Intergenic region between PA5440 and PA5441, 6090705-6092045, (+) strand	6080705	---	---	---	---	---	---	---	---	---	---	---	---	---
ig_6092045_6090705_at	30.0248	A	28.7644	A	-0.0618673	1.04382	Intergenic region between PA5440 and PA5441, 6090705-6092045, (-) strand	6080705	---	---	---	---	---	---	---	---	---	---	---	---	---
ig_6125079_6125795_at	15.9131	A	20.0845	A	0.335862	1.26213	Intergenic region between and , 6125079-6125795, (+) strand	6115079	---	---	---	---	---	---	---	---	---	---	---	---	---
ig_6125795_6125079_at	136.381	P	126.92	P	-0.103725	1.07454	Intergenic region between and , 6125079-6125795, (-) strand	6115079	---	---	---	---	---	---	---	---	---	---	---	---	---
ig_629884_630527_at	323.878	P	210.665	P	-0.620503	1.53741	Intergenic region between PA0668 and PA0669, 629884-630527, (+) strand	619884	---	---	---	---	---	---	---	---	---	---	---	---	---
ig_630527_629884_at	248.564	P	186.761	P	-0.41242	1.33092	Intergenic region between PA0668 and PA0669, 629884-630527, (-) strand	619884	---	---	---	---	---	---	---	---	---	---	---	---	---
ig_64729_65339_at	201.334	A	237.1	P	0.235901	1.17764	Intergenic region between PA0050 and PA0051, 64729-65339, (+) strand	54729	---	---	---	---	---	---	---	---	---	---	---	---	---
ig_65339_64729_at	179.276	P	136.357	A	-0.394794	1.31476	Intergenic region between PA0050 and PA0051, 64729-65339, (-) strand	54729	---	---	---	---	---	---	---	---	---	---	---	---	---
ig_65479_66303_at	17.6844	A	10.0262	A	-0.818697	1.76381	Intergenic region between PA0052 and PA0053, 65479-66303, (+) strand	55479	---	---	---	---	---	---	---	---	---	---	---	---	---
ig_66303_65479_at	205.263	P	157.593	P	-0.381276	1.30249	Intergenic region between PA0052 and PA0053, 65479-66303, (-) strand	55479	---	---	---	---	---	---	---	---	---	---	---	---	---
ig_68616_69272_at	363.169	P	537.312	P	0.565119	1.47951	Intergenic region between PA0164 and PA0165, 68616-69272, (+) strand	58616	---	---	---	---	---	---	---	---	---	---	---	---	---
ig_69272_68616_at	463.293	P	359.891	P	-0.364365	1.28731	Intergenic region between PA0164 and PA0165, 68616-69272, (-) strand	58616	---	---	---	---	---	---	---	---	---	---	---	---	---
ig_721556_727608_s_at	5663.21	P	4902.43	P	-0.208124	1.15519	Intergenic region between PA0701 and PA0702, 721556-727608, (+) strand	711556	---	---	---	---	---	---	---	---	---	---	---	---	---
ig_727608_721556_s_at	26.0325	A	9.93634	A	-1.38953	2.61992	Intergenic region between PA0701 and PA0702, 721556-727608, (-) strand	711556	---	---	---	---	---	---	---	---	---	---	---	---	---
ig_773696_774416_at	220.804	A	255.315	A	0.209516	1.1563	Intergenic region between PA0714 and PA0715, 773696-774416, (+) strand	763696	---	---	---	---	---	---	---	---	---	---	---	---	---
ig_774416_773696_at	28.8982	A	99.0396	A	1.77703	3.42719	Intergenic region between PA0714 and PA0715, 773696-774416, (-) strand	763696	---	---	---	---	---	---	---	---	---	---	---	---	---
ig_785174_785969_at	50.0644	A	35.709	P	-0.487498	1.40201	Intergenic region between PA0716 and PA0717, 785174-785969, (+) strand	775174	---	---	---	---	---	---	---	---	---	---	---	---	---
ig_785969_785174_at	1460.33	P	982.352	P	-0.57198	1.48656	Intergenic region between PA0716 and PA0717, 785174-785969, (-) strand	775174	---	---	---	---	---	---	---	---	---	---	---	---	---
ig_788253_789144_at	246.53	P	294.83	P	0.258124	1.19592	Intergenic region between PA0788 and PA0789, 788253-789144, (+) strand	778253	---	---	---	---	---	---	---	---	---	---	---	---	---
ig_789144_788253_at	121.669	P	103.321	P	-0.23583	1.17758	Intergenic region between PA0788 and PA0789, 788253-789144, (-) strand	778253	---	---	---	---	---	---	---	---	---	---	---	---	---
ig_863300_864095_at	127.396	A	119.755	P	-0.0892354	1.06381	Intergenic region between PA0806 and PA0807, 863300-864095, (+) strand	853300	---	---	---	---	---	---	---	---	---	---	---	---	---
ig_864095_863300_at	148	A	166.682	A	0.171501	1.12623	Intergenic region between PA0806 and PA0807, 863300-864095, (-) strand	853300	---	---	---	---	---	---	---	---	---	---	---	---	---
ig_884172_884799_at	188.515	P	225.333	P	0.257379	1.1953	Intergenic region between PA0826 and PA0827, 884172-884799, (+) strand	874172	---	---	---	---	---	---	---	---	---	---	---	---	---
ig_884799_884172_at	216.329	P	107.377	P	-1.01054	2.01466	Intergenic region between PA0826 and PA0827, 884172-884799, (-) strand	874172	---	---	---	---	---	---	---	---	---	---	---	---	---
ig_901046_901934_at	30.5411	A	27.2467	P	-0.164672	1.12091	Intergenic region between PA0905 and PA0906, 901046-901934, (+) strand	891046	---	---	---	---	---	---	---	---	---	---	---	---	---
ig_901934_901046_at	1073.88	P	487.243	P	-1.14012	2.20399	Intergenic region between PA0905 and PA0906, 901046-901934, (-) strand	891046	---	---	---	---	---	---	---	---	---	---	---	---	---
ig_991198_991830_at	1069.97	P	1488.14	P	0.475936	1.39082	Intergenic region between PA0961 and PA0962, 991198-991830, (+) strand	981198	---	---	---	---	---	---	---	---	---	---	---	---	---
ig_991830_991198_at	5.62366	A	2.06306	A	-1.44673	2.72589	Intergenic region between PA0961 and PA0962, 991198-991830, (-) strand	981198	---	---	---	---	---	---	---	---	---	---	---	---	---
PA0001_dnaA_at	242.43	A	216.586	A	-0.162624	1.11932	PA0001 /GENE=dnaA /DEF=chromosomal replication initiator protein DnaA /FUNCTION=DNA replication, recombination, modification and repair	PA0001	---	---	chromosomal replication initiator protein DnaA	dnaA	---	---	Q9I7C5	---	---	0006260 // DNA replication // inferred from electronic annotation /// 0006270 // DNA-dependent DNA replication initiation // inferred from electronic annotation /// 0006275 // regulation of DNA replication // inferred from electronic annotation	0005737 // cytoplasm // inferred from electronic annotation	0000166 // nucleotide binding // inferred from electronic annotation /// 0003677 // DNA binding // inferred from electronic annotation /// 0003688 // DNA replication origin binding // inferred from electronic annotation /// 0005524 // ATP binding // inferred from electronic annotation /// 0017111 // nucleoside-triphosphatase activity // inferred from electronic annotation /// 0043565 // sequence-…	---
PA0002_dnaN_at	981.699	P	1132.7	P	0.206414	1.15382	PA0002 /GENE=dnaN /DEF=DNA polymerase III, beta chain /FUNCTION=DNA replication, recombination, modification and repair	PA0002	---	---	DNA polymerase III, beta chain	dnaN	---	---	Q9I7C4	---	---	0006260 // DNA replication // inferred from electronic annotation	0005737 // cytoplasm // inferred from electronic annotation	0003677 // DNA binding // inferred from electronic annotation /// 0003887 // DNA-directed DNA polymerase activity // inferred from electronic annotation /// 0008408 // 3'-5' exonuclease activity // inferred from electronic annotation /// 0016740 // transferase activity // inferred from electronic annotation /// 0016779 // nucleotidyltransferase activity // inferred from electronic annotation	Purine metabolism // --- /// Pyrimidine metabolism // ---
PA0003_recF_at	251.544	P	110.813	P	-1.18268	2.26998	PA0003 /GENE=recF /DEF=RecF protein /FUNCTION=DNA replication, recombination, modification and repair	PA0003	---	---	RecF protein	recF	---	---	Q9I7C3	---	---	0006260 // DNA replication // inferred from electronic annotation /// 0006281 // DNA repair // inferred from electronic annotation /// 0006974 // response to DNA damage stimulus // inferred from electronic annotation /// 0009432 // SOS response // inferred from electronic annotation	0005694 // chromosome // inferred from electronic annotation /// 0005737 // cytoplasm // inferred from electronic annotation	0000166 // nucleotide binding // inferred from electronic annotation /// 0003677 // DNA binding // inferred from electronic annotation /// 0003697 // single-stranded DNA binding // inferred from electronic annotation /// 0005524 // ATP binding // inferred from electronic annotation	---
PA0004_gyrB_at	840.08	P	608.115	P	-0.466182	1.38145	PA0004 /GENE=gyrB /DEF=DNA gyrase subunit B /FUNCTION=DNA replication, recombination, modification and repair	PA0004	---	---	DNA gyrase subunit B	gyrB	---	---	Q9I7C2	---	---	0006265 // DNA topological change // inferred from electronic annotation	0005694 // chromosome // inferred from electronic annotation	0000166 // nucleotide binding // inferred from electronic annotation /// 0003677 // DNA binding // inferred from electronic annotation /// 0003916 // DNA topoisomerase activity // inferred from electronic annotation /// 0003918 // DNA topoisomerase (ATP-hydrolyzing) activity // inferred from electronic annotation /// 0005524 // ATP binding // inferred from electronic annotation /// 0016853 // iso…	---
PA0005_at	157.521	A	121.37	P	-0.376134	1.29786	PA0005 /DEF=probable acyltransferase /FUNCTION=Fatty acid and phospholipid metabolism	PA0005	---	---	---	---	---	---	Q9I7C1	---	---	0008152 // metabolic process // inferred from electronic annotation	---	0008415 // acyltransferase activity // inferred from electronic annotation /// 0016740 // transferase activity // inferred from electronic annotation	---
PA0006_at	69.0895	A	101.702	A	0.557811	1.47203	PA0006 /DEF=conserved hypothetical protein /FUNCTION=Hypothetical, unclassified, unknown	PA0006	---	---	---	---	---	---	Q9I7C0	---	---	0000105 // histidine biosynthetic process // inferred from electronic annotation /// 0005975 // carbohydrate metabolic process // inferred from electronic annotation /// 0009103 // lipopolysaccharide biosynthetic process // inferred from electronic annotation	0005737 // cytoplasm // inferred from electronic annotation	0004401 // histidinol-phosphatase activity // inferred from electronic annotation /// 0016787 // hydrolase activity // inferred from electronic annotation	---
PA0007_at	154.459	A	467.279	P	1.59706	3.02526	PA0007 /DEF=hypothetical protein /FUNCTION=Hypothetical, unclassified, unknown; Membrane proteins	PA0007	---	---	---	---	---	---	Q9I7B9	---	---	---	---	0005506 // iron ion binding // inferred from electronic annotation /// 0009055 // electron carrier activity // inferred from electronic annotation /// 0020037 // heme binding // inferred from electronic annotation	---
PA0008_glyS_at	235.944	P	198.524	P	-0.249133	1.18849	PA0008 /GENE=glyS /DEF=glycyl-tRNA synthetase beta chain /FUNCTION=Amino acid biosynthesis and metabolism; Translation, post-translational modification, degradation	PA0008	---	---	glycyl-tRNA synthetase beta chain	glyS	---	---	Q9I7B8	---	---	0006412 // translation // inferred from electronic annotation /// 0006420 // arginyl-tRNA aminoacylation // inferred from electronic annotation /// 0006426 // glycyl-tRNA aminoacylation // inferred from electronic annotation	0005737 // cytoplasm // inferred from electronic annotation	0000166 // nucleotide binding // inferred from electronic annotation /// 0004812 // aminoacyl-tRNA ligase activity // inferred from electronic annotation /// 0004814 // arginine-tRNA ligase activity // inferred from electronic annotation /// 0004820 // glycine-tRNA ligase activity // inferred from electronic annotation /// 0005524 // ATP binding // inferred from electronic annotation /// 0016874 …	Aminoacyl-tRNA biosynthesis // --- /// Glycine, serine and threonine metabolism // ---
PA0009_glyQ_at	197.943	P	108.136	A	-0.872239	1.8305	PA0009 /GENE=glyQ /DEF=glycyl-tRNA synthetase alpha chain /FUNCTION=Amino acid biosynthesis and metabolism; Translation, post-translational modification, degradation	PA0009	---	---	glycyl-tRNA synthetase alpha chain	glyQ	---	---	Q9I7B7	---	---	0006412 // translation // inferred from electronic annotation /// 0006426 // glycyl-tRNA aminoacylation // inferred from electronic annotation	0005737 // cytoplasm // inferred from electronic annotation	0000166 // nucleotide binding // inferred from electronic annotation /// 0004812 // aminoacyl-tRNA ligase activity // inferred from electronic annotation /// 0004820 // glycine-tRNA ligase activity // inferred from electronic annotation /// 0005524 // ATP binding // inferred from electronic annotation /// 0016874 // ligase activity // inferred from electronic annotation	Aminoacyl-tRNA biosynthesis // --- /// Glycine, serine and threonine metabolism // ---
PA0010_tag_at	90.2355	M	39.0469	P	-1.20849	2.31095	PA0010 /GENE=tag /DEF=DNA-3-methyladenine glycosidase I /FUNCTION=DNA replication, recombination, modification and repair	PA0010	---	---	DNA-3-methyladenine glycosidase I	tag	---	---	Q9I7B6	---	---	0006281 // DNA repair // inferred from electronic annotation /// 0006284 // base-excision repair // inferred from electronic annotation /// 0008152 // metabolic process // inferred from electronic annotation	---	0003824 // catalytic activity // inferred from electronic annotation /// 0008725 // DNA-3-methyladenine glycosylase I activity // inferred from electronic annotation /// 0016798 // hydrolase activity, acting on glycosyl bonds // inferred from electronic annotation	---
PA0011_at	357.282	P	301.886	P	-0.243058	1.1835	PA0011 /DEF=probable 2-OH-lauroyltransferase /FUNCTION=Cell wall / LPS / capsule	PA0011	---	---	---	---	---	---	Q9I7B5	---	---	0009244 // lipopolysaccharide core region biosynthetic process // inferred from electronic annotation	0016021 // integral to membrane // inferred from electronic annotation	0008415 // acyltransferase activity // inferred from electronic annotation /// 0016740 // transferase activity // inferred from electronic annotation	Lipopolysaccharide biosynthesis // ---
PA0012_at	226.427	M	245.807	P	0.118479	1.08559	PA0012 /DEF=hypothetical protein /FUNCTION=Hypothetical, unclassified, unknown	PA0012	---	---	---	---	---	---	Q9I7B4	---	---	---	---	---	---
PA0013_at	8.50211	A	6.95992	A	-0.28875	1.22158	PA0013 /DEF=conserved hypothetical protein /FUNCTION=Membrane proteins	PA0013	---	---	---	---	---	---	Q9I7B3	---	---	---	---	---	---
PA0014_at	12.0152	A	79.7226	A	2.73013	6.63515	PA0014 /DEF=hypothetical protein /FUNCTION=Hypothetical, unclassified, unknown	PA0014	---	---	---	---	---	---	Q9I7B2	---	---	---	---	---	---
PA0015_at	265.916	P	306.695	P	0.205838	1.15336	PA0015 /DEF=hypothetical protein /FUNCTION=Hypothetical, unclassified, unknown	PA0015	---	---	---	---	---	---	Q9I7B1	---	---	---	---	0005488 // binding // inferred from electronic annotation	---
PA0016_trkA_at	53.5443	A	104.972	A	0.971203	1.96047	PA0016 /GENE=trkA /DEF=potassium uptake protein TrkA /FUNCTION=Transport of small molecules	PA0016	---	---	potassium uptake protein TrkA	trkA	---	---	Q9I7B0	---	---	0006810 // transport // inferred from electronic annotation /// 0006811 // ion transport // inferred from electronic annotation /// 0006813 // potassium ion transport // inferred from electronic annotation /// 0008152 // metabolic process // inferred from electronic annotation	---	0003824 // catalytic activity // inferred from electronic annotation /// 0005488 // binding // inferred from electronic annotation /// 0008324 // cation transmembrane transporter activity // inferred from electronic annotation	---
PA0017_at	435.549	A	263.882	A	-0.722942	1.65054	PA0017 /DEF=conserved hypothetical protein /FUNCTION=Hypothetical, unclassified, unknown	PA0017	---	---	---	---	---	---	Q9I7A9	---	---	0006355 // regulation of transcription, DNA-dependent // inferred from electronic annotation /// 0006364 // rRNA processing // inferred from electronic annotation /// 0042254 // ribosome biogenesis // inferred from electronic annotation	0005737 // cytoplasm // inferred from electronic annotation	0003723 // RNA binding // inferred from electronic annotation /// 0008168 // methyltransferase activity // inferred from electronic annotation /// 0008649 // rRNA methyltransferase activity // inferred from electronic annotation /// 0016740 // transferase activity // inferred from electronic annotation	---
PA0018_fmt_at	450.624	A	261.345	M	-0.785967	1.72425	PA0018 /GENE=fmt /DEF=methionyl-tRNA formyltransferase /FUNCTION=Amino acid biosynthesis and metabolism; Translation, post-translational modification, degradation	PA0018	---	---	methionyl-tRNA formyltransferase	fmt	---	---	O85732	---	---	0006412 // translation // inferred from electronic annotation /// 0009058 // biosynthetic process // inferred from electronic annotation	---	0003824 // catalytic activity // inferred from electronic annotation /// 0004479 // methionyl-tRNA formyltransferase activity // inferred from electronic annotation /// 0008168 // methyltransferase activity // inferred from electronic annotation /// 0016740 // transferase activity // inferred from electronic annotation /// 0016742 // hydroxymethyl-, formyl- and related transferase activity // inf…	Aminoacyl-tRNA biosynthesis // --- /// Methionine metabolism // --- /// One carbon pool by folate // ---
PA0019_def_at	620.749	P	688.35	P	0.149131	1.1089	PA0019 /GENE=def /DEF=polypeptide deformylase /FUNCTION=Translation, post-translational modification, degradation	PA0019	---	---	polypeptide deformylase	def	---	---	Q9I7A8	---	---	0006412 // translation // inferred from electronic annotation	---	0005506 // iron ion binding // inferred from electronic annotation /// 0016787 // hydrolase activity // inferred from electronic annotation /// 0042586 // peptide deformylase activity // inferred from electronic annotation /// 0046872 // metal ion binding // inferred from electronic annotation	---
PA0020_at	1034.04	P	1011.09	P	-0.0323862	1.0227	PA0020 /DEF=hypothetical protein /FUNCTION=Hypothetical, unclassified, unknown	PA0020	---	---	---	---	---	---	Q9I7A7	---	---	0016998 // cell wall macromolecule catabolic process // inferred from electronic annotation	---	---	---
PA0021_at	25.522	A	27.6552	A	0.115806	1.08358	PA0021 /DEF=conserved hypothetical protein /FUNCTION=Hypothetical, unclassified, unknown; Membrane proteins	PA0021	---	---	---	---	---	---	Q9I7A6	---	---	0009294 // DNA mediated transformation // inferred from electronic annotation	---	---	---
PA0022_at	145.996	A	212.134	A	0.539043	1.45301	PA0022 /DEF=conserved hypothetical protein /FUNCTION=Hypothetical, unclassified, unknown	PA0022	---	---	---	---	---	---	Q9I7A5	---	---	0006364 // rRNA processing // inferred from electronic annotation /// 0042254 // ribosome biogenesis // inferred from electronic annotation	0005737 // cytoplasm // inferred from electronic annotation	0003723 // RNA binding // inferred from electronic annotation	---
PA0023_qor_at	296.722	P	296.328	P	-0.00191938	1.00133	PA0023 /GENE=qor /DEF=quinone oxidoreductase /FUNCTION=Energy metabolism	PA0023	---	---	quinone oxidoreductase	qor	---	---	P43903	---	---	0008152 // metabolic process // inferred from electronic annotation /// 0055114 // oxidation reduction // inferred from electronic annotation	---	0003824 // catalytic activity // inferred from electronic annotation /// 0003960 // NADPH:quinone reductase activity // inferred from electronic annotation /// 0005488 // binding // inferred from electronic annotation /// 0008270 // zinc ion binding // inferred from electronic annotation /// 0016491 // oxidoreductase activity // inferred from electronic annotation	---
PA0024_hemF_at	583.885	P	524.839	P	-0.153809	1.1125	PA0024 /GENE=hemF /DEF=coproporphyrinogen III oxidase, aerobic /FUNCTION=Biosynthesis of cofactors, prosthetic groups and carriers	PA0024	---	---	coproporphyrinogen III oxidase, aerobic	hemF	---	---	P43898	---	---	0006779 // porphyrin biosynthetic process // inferred from electronic annotation /// 0055114 // oxidation reduction // inferred from electronic annotation	0005737 // cytoplasm // inferred from electronic annotation	0004109 // coproporphyrinogen oxidase activity // inferred from electronic annotation /// 0016491 // oxidoreductase activity // inferred from electronic annotation /// 0042803 // protein homodimerization activity // inferred from electronic annotation /// 0042803 // protein homodimerization activity // inferred from sequence or structural similarity	Porphyrin and chlorophyll metabolism // ---
PA0025_aroE_at	247.885	P	246.568	P	-0.00768656	1.00534	PA0025 /GENE=aroE /DEF=shikimate dehydrogenase /FUNCTION=Amino acid biosynthesis and metabolism	PA0025	---	---	shikimate dehydrogenase	aroE	---	---	P43904	---	---	0008152 // metabolic process // inferred from electronic annotation /// 0008652 // cellular amino acid biosynthetic process // inferred from electronic annotation /// 0009073 // aromatic amino acid family biosynthetic process // inferred from electronic annotation /// 0055114 // oxidation reduction // inferred from electronic annotation	0005737 // cytoplasm // inferred from electronic annotation	0003824 // catalytic activity // inferred from electronic annotation /// 0004764 // shikimate 5-dehydrogenase activity // inferred from electronic annotation /// 0005488 // binding // inferred from electronic annotation /// 0016491 // oxidoreductase activity // inferred from electronic annotation /// 0050661 // NADP or NADPH binding // inferred from electronic annotation	Phenylalanine, tyrosine and tryptophan biosynthesis // ---
PA0026_at	412.257	P	543.401	P	0.398473	1.31811	PA0026 /DEF=hypothetical protein /FUNCTION=Hypothetical, unclassified, unknown	PA0026	---	---	phospholipase C, PlcB	plcB	---	---	Q9I7A4	---	---	---	---	0004629 // phospholipase C activity // inferred from electronic annotation /// 0008270 // zinc ion binding // inferred from electronic annotation /// 0016788 // hydrolase activity, acting on ester bonds // inferred from electronic annotation	---
PA0027_at	290.403	A	179.816	A	-0.691536	1.615	PA0027 /DEF=hypothetical protein /FUNCTION=Hypothetical, unclassified, unknown	PA0027	---	---	---	---	---	---	Q9I7A3	---	---	0006457 // protein folding // inferred from electronic annotation	---	0003755 // peptidyl-prolyl cis-trans isomerase activity // inferred from electronic annotation /// 0016853 // isomerase activity // inferred from electronic annotation	---
PA0028_at	176.576	P	285.829	P	0.694861	1.61873	PA0028 /DEF=hypothetical protein /FUNCTION=Hypothetical, unclassified, unknown	PA0028	---	---	---	---	---	---	Q9I7A2	---	---	---	---	---	---
PA0029_at	83.2202	A	112.516	A	0.435124	1.35203	PA0029 /DEF=probable sulfate transporter /FUNCTION=Membrane proteins; Transport of small molecules	PA0029	---	---	---	---	---	---	Q9I7A1	---	---	0006810 // transport // inferred from electronic annotation /// 0055085 // transmembrane transport // inferred from electronic annotation	0016021 // integral to membrane // inferred from electronic annotation	0005215 // transporter activity // inferred from electronic annotation	---
PA0030_at	24.1314	A	66.3035	A	1.45817	2.7476	PA0030 /DEF=hypothetical protein /FUNCTION=Hypothetical, unclassified, unknown; Transport of small molecules	PA0030	---	---	---	---	---	---	Q9I7A0	---	---	0006810 // transport // inferred from electronic annotation	---	0005215 // transporter activity // inferred from electronic annotation /// 0005488 // binding // inferred from electronic annotation	---
PA0031_betC_at	130.942	A	28.4787	A	-2.20098	4.59791	PA0031 /GENE=betC /DEF=choline sulfatase /FUNCTION=Adaptation, protection	PA0031	---	---	choline sulfatase	betC	---	---	Q9I799	---	---	0008152 // metabolic process // inferred from electronic annotation	---	0003824 // catalytic activity // inferred from electronic annotation /// 0008484 // sulfuric ester hydrolase activity // inferred from electronic annotation	---
PA0032_at	298.404	P	135.533	P	-1.13863	2.20172	PA0032 /DEF=probable transcriptional regulator /FUNCTION=Transcriptional regulators	PA0032	---	---	---	---	---	---	Q9I798	---	---	0006350 // transcription // inferred from electronic annotation /// 0006355 // regulation of transcription, DNA-dependent // inferred from electronic annotation /// 0045449 // regulation of transcription // inferred from electronic annotation	---	0003677 // DNA binding // inferred from electronic annotation /// 0003700 // transcription factor activity // inferred from electronic annotation	---
PA0033_at	192.774	A	189.357	P	-0.0257987	1.01804	PA0033 /DEF=hypothetical protein /FUNCTION=Hypothetical, unclassified, unknown	PA0033	---	---	---	---	---	---	Q9I797	---	---	0000160 // two-component signal transduction system (phosphorelay) // inferred from electronic annotation	---	0004871 // signal transducer activity // inferred from electronic annotation	---
PA0034_at	108.161	A	115.875	P	0.0993851	1.07132	PA0034 /DEF=probable two-component response regulator /FUNCTION=Transcriptional regulators; Two-component regulatory systems	PA0034	---	---	---	---	---	---	P24908	---	---	0000160 // two-component signal transduction system (phosphorelay) // inferred from electronic annotation /// 0006350 // transcription // inferred from electronic annotation /// 0006355 // regulation of transcription, DNA-dependent // inferred from electronic annotation /// 0045449 // regulation of transcription // inferred from electronic annotation	0005622 // intracellular // inferred from electronic annotation	0000156 // two-component response regulator activity // inferred from electronic annotation /// 0003677 // DNA binding // inferred from electronic annotation /// 0003700 // transcription factor activity // inferred from electronic annotation /// 0043565 // sequence-specific DNA binding // inferred from electronic annotation	Two-component System // ---
PA0035_trpA_at	730.903	P	655.204	P	-0.157737	1.11554	PA0035 /GENE=trpA /DEF=tryptophan synthase alpha chain /FUNCTION=Amino acid biosynthesis and metabolism	PA0035	---	---	tryptophan synthase alpha chain	trpA	---	---	P07344	---	---	0000162 // tryptophan biosynthetic process // inferred from electronic annotation /// 0006568 // tryptophan metabolic process // inferred from electronic annotation /// 0008152 // metabolic process // inferred from electronic annotation /// 0008652 // cellular amino acid biosynthetic process // inferred from electronic annotation /// 0009073 // aromatic amino acid family biosynthetic process // i…	---	0003824 // catalytic activity // inferred from electronic annotation /// 0004834 // tryptophan synthase activity // inferred from electronic annotation /// 0016829 // lyase activity // inferred from electronic annotation	Phenylalanine, tyrosine and tryptophan biosynthesis // ---
PA0036_trpB_at	617.376	P	662.692	P	0.102187	1.0734	PA0036 /GENE=trpB /DEF=tryptophan synthase beta chain /FUNCTION=Amino acid biosynthesis and metabolism	PA0036	---	---	tryptophan synthase beta chain	trpB	---	---	P07345	---	---	0000162 // tryptophan biosynthetic process // inferred from electronic annotation /// 0006568 // tryptophan metabolic process // inferred from electronic annotation /// 0008152 // metabolic process // inferred from electronic annotation /// 0008652 // cellular amino acid biosynthetic process // inferred from electronic annotation /// 0009073 // aromatic amino acid family biosynthetic process // i…	---	0003824 // catalytic activity // inferred from electronic annotation /// 0004834 // tryptophan synthase activity // inferred from electronic annotation /// 0016829 // lyase activity // inferred from electronic annotation /// 0030170 // pyridoxal phosphate binding // inferred from electronic annotation	Phenylalanine, tyrosine and tryptophan biosynthesis // ---
PA0037_trpI_at	161.81	P	115.406	P	-0.487586	1.4021	PA0037 /GENE=trpI /DEF=transcriptional regulator TrpI /FUNCTION=Amino acid biosynthesis and metabolism; Transcriptional regulators	PA0037	---	---	transcriptional regulator TrpI	trpI	---	---	P11720	---	---	0000162 // tryptophan biosynthetic process // inferred from electronic annotation /// 0006350 // transcription // inferred from electronic annotation /// 0006355 // regulation of transcription, DNA-dependent // inferred from electronic annotation /// 0008652 // cellular amino acid biosynthetic process // inferred from electronic annotation /// 0009073 // aromatic amino acid family biosynthetic pr…	---	0003677 // DNA binding // inferred from electronic annotation /// 0003700 // transcription factor activity // inferred from electronic annotation	---
PA0038_at	23198.3	P	18105.4	P	-0.357595	1.28129	PA0038 /DEF=hypothetical protein /FUNCTION=Hypothetical, unclassified, unknown	PA0038	---	---	---	---	---	---	Q9I794	---	---	---	---	---	---
PA0039_at	7404.65	P	11873.4	P	0.681232	1.60351	PA0039 /DEF=hypothetical protein /FUNCTION=Hypothetical, unclassified, unknown	PA0039	---	---	---	---	---	---	Q9I793	---	---	---	---	---	---
PA0040_s_at	15.1712	A	17.8183	A	0.232019	1.17448	PA0040 /DEF=conserved hypothetical protein /FUNCTION=Hypothetical, unclassified, unknown	PA0040	---	---	---	---	---	---	Q9I119 /// Q9I792	---	---	---	---	---	---
PA0041_at	172.109	A	128.909	M	-0.416974	1.33512	PA0041 /DEF=probable hemagglutinin /FUNCTION=Secreted Factors (toxins, enzymes, alginate)	PA0041	---	---	---	---	---	---	Q9I791	---	---	---	---	0005488 // binding // inferred from electronic annotation	---
PA0042_at	238.964	P	397.683	P	0.734828	1.6642	PA0042 /DEF=hypothetical protein /FUNCTION=Hypothetical, unclassified, unknown	PA0042	---	---	---	---	---	---	Q9I790	---	---	---	---	---	---
PA0043_at	155.687	A	106.094	A	-0.5533	1.46744	PA0043 /DEF=hypothetical protein /FUNCTION=Hypothetical, unclassified, unknown; Membrane proteins	PA0043	---	---	---	---	---	---	Q9I789	---	---	---	0016020 // membrane // inferred from electronic annotation	---	---
PA0044_exoT_at	722.787	P	412.731	P	-0.808368	1.75123	PA0044 /GENE=exoT /DEF=exoenzyme T /FUNCTION=Secreted Factors (toxins, enzymes, alginate)	PA0044	---	---	exoenzyme T	exoT	---	---	Q9I788	---	---	0009405 // pathogenesis // inferred from electronic annotation	0005576 // extracellular region // inferred from electronic annotation /// 0016020 // membrane // inferred from electronic annotation	0005096 // GTPase activator activity // inferred from electronic annotation	Type III Secretion // ---
PA0045_at	303.001	P	144.071	P	-1.07254	2.10313	PA0045 /DEF=hypothetical protein /FUNCTION=Hypothetical, unclassified, unknown	PA0045	---	---	---	---	---	---	Q9I787	---	---	---	0030288 // outer membrane-bounded periplasmic space // inferred from electronic annotation	---	---
PA0046_at	243.248	A	201.811	A	-0.269424	1.20533	PA0046 /DEF=hypothetical protein /FUNCTION=Hypothetical, unclassified, unknown	PA0046	---	---	---	---	---	---	Q9I786	---	---	---	---	---	---
PA0047_at	93.3448	A	57.6403	A	-0.695492	1.61944	PA0047 /DEF=hypothetical protein /FUNCTION=Hypothetical, unclassified, unknown	PA0047	---	---	---	---	---	---	Q9I785	---	---	---	---	---	---
PA0048_at	111.125	A	140.488	A	0.338262	1.26423	PA0048 /DEF=probable transcriptional regulator /FUNCTION=Transcriptional regulators	PA0048	---	---	---	---	---	---	Q9I784	---	---	---	---	0003677 // DNA binding // inferred from electronic annotation /// 0043565 // sequence-specific DNA binding // inferred from electronic annotation	---
PA0049_at	21.3066	A	13.1755	A	-0.693439	1.61713	PA0049 /DEF=hypothetical protein /FUNCTION=Hypothetical, unclassified, unknown	PA0049	---	---	---	---	---	---	Q9I783	---	---	---	---	---	---
PA0050_r_at	1250.94	P	1467.21	P	0.230062	1.17289	PA0050 /DEF=hypothetical protein /FUNCTION=Hypothetical, unclassified, unknown	PA0050	---	---	---	---	---	---	Q9I782	---	---	---	---	---	---
PA0051_at	104.016	A	119.044	A	0.194698	1.14448	PA0051 /DEF=probable glutamine amidotransferase /FUNCTION=Putative enzymes	PA0051	---	---	potential phenazine-modifying enzyme	phzH	---	---	Q9I781	---	---	0006529 // asparagine biosynthetic process // inferred from electronic annotation	---	0004066 // asparagine synthase (glutamine-hydrolyzing) activity // inferred from electronic annotation	Phenazine biosynthesis // ---
PA0052_at	1290.55	P	773.931	P	-0.737704	1.66752	PA0052 /DEF=hypothetical protein /FUNCTION=Hypothetical, unclassified, unknown	PA0052	---	---	---	---	---	---	Q9I780	---	---	---	---	---	---
PA0053_at	336.095	P	324.433	P	-0.0509502	1.03595	PA0053 /DEF=hypothetical protein /FUNCTION=Hypothetical, unclassified, unknown	PA0053	---	---	---	---	---	---	Q9I779	---	---	---	---	---	---
PA0054_at	176.956	A	114.104	A	-0.633043	1.55083	PA0054 /DEF=conserved hypothetical protein /FUNCTION=Hypothetical, unclassified, unknown	PA0054	---	---	---	---	---	---	---	---	---	---	---	---	---
PA0055_at	827.336	P	699.001	P	-0.243177	1.1836	PA0055 /DEF=hypothetical protein /FUNCTION=Hypothetical, unclassified, unknown	PA0055	---	---	---	---	---	---	Q9I777	---	---	---	---	---	---
PA0056_at	45.6891	A	59.3377	A	0.3771	1.29873	PA0056 /DEF=probable transcriptional regulator /FUNCTION=Transcriptional regulators	PA0056	---	---	---	---	---	---	Q9I776	---	---	0006350 // transcription // inferred from electronic annotation /// 0006355 // regulation of transcription, DNA-dependent // inferred from electronic annotation /// 0045449 // regulation of transcription // inferred from electronic annotation	---	0003677 // DNA binding // inferred from electronic annotation /// 0003700 // transcription factor activity // inferred from electronic annotation	---
PA0057_at	220.261	A	61.4338	A	-1.84211	3.58533	PA0057 /DEF=hypothetical protein /FUNCTION=Hypothetical, unclassified, unknown	PA0057	---	---	---	---	---	---	Q9I775	---	---	---	---	0016787 // hydrolase activity // inferred from electronic annotation	---
PA0058_at	31.97	A	102.235	A	1.6771	3.19784	PA0058 /DEF=hypothetical protein /FUNCTION=Hypothetical, unclassified, unknown	PA0058	---	---	---	---	---	---	Q9I774	---	---	---	0030288 // outer membrane-bounded periplasmic space // inferred from electronic annotation	0015035 // protein disulfide oxidoreductase activity // inferred from electronic annotation	---
PA0059_osmC_at	1980.23	P	3333.11	P	0.751198	1.68319	PA0059 /GENE=osmC /DEF=osmotically inducible protein OsmC /FUNCTION=Adaptation, protection	PA0059	---	---	osmotically inducible protein OsmC	osmC	---	---	Q9I773	---	---	0006950 // response to stress // inferred from electronic annotation	---	---	---
PA0060_at	1862.49	P	1559.06	P	-0.256561	1.19463	PA0060 /DEF=conserved hypothetical protein /FUNCTION=Hypothetical, unclassified, unknown	PA0060	---	---	---	---	---	---	Q9I772	---	---	---	---	---	---
PA0061_at	319.119	P	228.292	P	-0.483212	1.39785	PA0061 /DEF=hypothetical protein /FUNCTION=Hypothetical, unclassified, unknown	PA0061	---	---	---	---	---	---	Q9I771	---	---	---	---	---	---
PA0062_at	200.444	P	156.343	P	-0.358487	1.28208	PA0062 /DEF=hypothetical protein /FUNCTION=Hypothetical, unclassified, unknown	PA0062	---	---	---	---	---	---	Q9I770	---	---	---	---	---	---
PA0063_at	202.26	M	210.588	P	0.0582115	1.04117	PA0063 /DEF=hypothetical protein /FUNCTION=Hypothetical, unclassified, unknown	PA0063	---	---	---	---	---	---	Q9I769	---	---	---	---	---	---
PA0064_at	251.539	P	158.62	P	-0.665208	1.5858	PA0064 /DEF=hypothetical protein /FUNCTION=Hypothetical, unclassified, unknown	PA0064	---	---	---	---	---	---	Q9I768	---	---	---	---	---	---
PA0065_at	368.071	P	302.914	P	-0.281078	1.2151	PA0065 /DEF=hypothetical protein /FUNCTION=Hypothetical, unclassified, unknown	PA0065	---	---	---	---	---	---	Q9I767	---	---	0008152 // metabolic process // inferred from electronic annotation	---	0000166 // nucleotide binding // inferred from electronic annotation /// 0003824 // catalytic activity // inferred from electronic annotation /// 0008253 // 5'-nucleotidase activity // inferred from electronic annotation /// 0008967 // phosphoglycolate phosphatase activity // inferred from electronic annotation /// 0016787 // hydrolase activity // inferred from electronic annotation /// 0046872 /…	---
PA0066_at	170.012	A	186.618	P	0.134455	1.09768	PA0066 /DEF=conserved hypothetical protein /FUNCTION=Hypothetical, unclassified, unknown	PA0066	---	---	---	---	---	---	Q9I766	---	---	---	---	0016740 // transferase activity // inferred from electronic annotation	---
PA0067_prlC_at	2181.02	P	1445.32	P	-0.593616	1.50902	PA0067 /GENE=prlC /DEF=oligopeptidase A /FUNCTION=Translation, post-translational modification, degradation	PA0067	---	---	oligopeptidase A	prlC	---	---	Q9I765	---	---	0006508 // proteolysis // inferred from electronic annotation	---	0004222 // metalloendopeptidase activity // inferred from electronic annotation /// 0008233 // peptidase activity // inferred from electronic annotation /// 0008237 // metallopeptidase activity // inferred from electronic annotation /// 0016787 // hydrolase activity // inferred from electronic annotation	---
PA0068_at	1159.11	P	1209.01	P	0.0608013	1.04304	PA0068 /DEF=hypothetical protein /FUNCTION=Hypothetical, unclassified, unknown	PA0068	---	---	---	---	---	---	Q9I764	---	---	---	---	---	---
PA0069_at	334.989	P	175.92	P	-0.929195	1.90421	PA0069 /DEF=conserved hypothetical protein /FUNCTION=Hypothetical, unclassified, unknown	PA0069	---	---	---	---	---	---	Q9I763	---	---	---	---	0003824 // catalytic activity // inferred from electronic annotation /// 0051536 // iron-sulfur cluster binding // inferred from electronic annotation	---
PA0070_at	12555.8	P	8406.36	P	-0.578797	1.4936	PA0070 /DEF=hypothetical protein /FUNCTION=Hypothetical, unclassified, unknown; Membrane proteins	PA0070	---	---	---	---	---	---	Q9I762	---	---	---	---	---	---
PA0071_at	261.944	P	230.338	P	-0.185508	1.13722	PA0071 /DEF=hypothetical protein /FUNCTION=Hypothetical, unclassified, unknown	PA0071	---	---	---	---	---	---	Q9I761	---	---	---	---	---	---
PA0072_at	91.4993	A	48.2495	A	-0.923248	1.89638	PA0072 /DEF=hypothetical protein /FUNCTION=Hypothetical, unclassified, unknown; Membrane proteins	PA0072	---	---	---	---	---	---	Q9I760	---	---	---	0005886 // plasma membrane // inferred from electronic annotation /// 0016020 // membrane // inferred from electronic annotation /// 0016021 // integral to membrane // inferred from electronic annotation	---	---
PA0073_at	966.752	P	670.347	P	-0.528237	1.44217	PA0073 /DEF=probable ATP-binding component of ABC transporter /FUNCTION=Transport of small molecules	PA0073	---	---	---	---	---	---	Q9I759	---	---	---	---	0000166 // nucleotide binding // inferred from electronic annotation /// 0005524 // ATP binding // inferred from electronic annotation /// 0016887 // ATPase activity // inferred from electronic annotation /// 0017111 // nucleoside-triphosphatase activity // inferred from electronic annotation	---
PA0074_ppkA_at	144.09	A	81.3333	P	-0.825056	1.7716	PA0074 /GENE=ppkA /DEF=serine/threonine protein kinase PpkA /FUNCTION=Adaptation, protection; Translation, post-translational modification, degradation	PA0074	---	---	serine/threonine protein kinase PpkA	ppkA	---	---	Q9I758	---	---	0006468 // protein amino acid phosphorylation // inferred from electronic annotation	---	0000166 // nucleotide binding // inferred from electronic annotation /// 0004672 // protein kinase activity // inferred from electronic annotation /// 0004674 // protein serine/threonine kinase activity // inferred from electronic annotation /// 0005524 // ATP binding // inferred from electronic annotation /// 0016301 // kinase activity // inferred from electronic annotation	---
PA0075_at	393.738	P	198.392	P	-0.988882	1.98465	PA0075 /DEF=probable phosphoprotein phosphatase /FUNCTION=Putative enzymes	PA0075	---	---	---	---	---	---	Q9I757	---	---	---	---	0003824 // catalytic activity // inferred from electronic annotation	---
PA0076_at	187.978	M	116.768	M	-0.686916	1.60984	PA0076 /DEF=hypothetical protein /FUNCTION=Hypothetical, unclassified, unknown	PA0076	---	---	---	---	---	---	Q9I756	---	---	---	---	---	---
PA0077_at	612.366	P	445.203	P	-0.459931	1.37548	PA0077 /DEF=hypothetical protein /FUNCTION=Hypothetical, unclassified, unknown	PA0077	---	---	---	---	---	---	Q9I755	---	---	---	---	---	---
PA0078_at	428.573	A	283.636	P	-0.595503	1.511	PA0078 /DEF=hypothetical protein /FUNCTION=Hypothetical, unclassified, unknown	PA0078	---	---	---	---	---	---	Q9I754	---	---	---	0009279 // cell outer membrane // inferred from electronic annotation	---	---
PA0079_at	362.258	P	205.38	M	-0.818725	1.76385	PA0079 /DEF=hypothetical protein /FUNCTION=Hypothetical, unclassified, unknown	PA0079	---	---	---	---	---	---	Q9I753	---	---	---	---	---	---
PA0080_at	148.559	A	142.236	A	-0.0627454	1.04445	PA0080 /DEF=hypothetical protein /FUNCTION=Hypothetical, unclassified, unknown	PA0080	---	---	---	---	---	---	Q9I752	---	---	---	---	---	---
PA0081_at	574.912	P	526.76	P	-0.126196	1.09141	PA0081 /DEF=hypothetical protein /FUNCTION=Hypothetical, unclassified, unknown	PA0081	---	---	---	---	---	---	Q9I751	---	---	---	---	---	---
PA0082_at	827.405	P	747.67	P	-0.146192	1.10664	PA0082 /DEF=hypothetical protein /FUNCTION=Hypothetical, unclassified, unknown	PA0082	---	---	---	---	---	---	Q9I750	---	---	---	---	---	---
PA0083_at	1642.19	P	919.754	P	-0.836303	1.78547	PA0083 /DEF=conserved hypothetical protein /FUNCTION=Hypothetical, unclassified, unknown	PA0083	---	---	---	---	---	---	Q9I749	---	---	---	---	---	---
PA0084_at	2069.19	P	1323.26	P	-0.644974	1.56371	PA0084 /DEF=conserved hypothetical protein /FUNCTION=Hypothetical, unclassified, unknown	PA0084	---	---	---	---	---	---	Q9I748	---	---	---	---	---	---
PA0085_at	2772.18	P	1675.39	P	-0.726527	1.65465	PA0085 /DEF=conserved hypothetical protein /FUNCTION=Hypothetical, unclassified, unknown	PA0085	---	---	---	---	---	---	Q9I747	---	---	---	0005576 // extracellular region // inferred from electronic annotation	---	---
PA0086_at	788.014	P	381.571	P	-1.04627	2.06518	PA0086 /DEF=hypothetical protein /FUNCTION=Hypothetical, unclassified, unknown	PA0086	---	---	---	---	---	---	Q9I746	---	---	---	---	---	---
PA0087_at	364.328	P	208.691	P	-0.803865	1.74577	PA0087 /DEF=hypothetical protein /FUNCTION=Hypothetical, unclassified, unknown	PA0087	---	---	---	---	---	---	Q9I745	---	---	---	---	---	---
PA0088_at	310.078	P	221.135	P	-0.487708	1.40222	PA0088 /DEF=hypothetical protein /FUNCTION=Hypothetical, unclassified, unknown	PA0088	---	---	---	---	---	---	Q9I744	---	---	---	---	---	---
PA0089_at	245.878	A	190.293	A	-0.369715	1.2921	PA0089 /DEF=hypothetical protein /FUNCTION=Hypothetical, unclassified, unknown	PA0089	---	---	---	---	---	---	Q9I743	---	---	---	---	---	---
PA0090_at	349.5	P	216.065	P	-0.693829	1.61757	PA0090 /DEF=probable ClpA/B-type chaperone /FUNCTION=Translation, post-translational modification, degradation	PA0090	---	---	---	---	---	---	Q9I742	---	---	---	0005737 // cytoplasm // inferred from electronic annotation	0000166 // nucleotide binding // inferred from electronic annotation /// 0005524 // ATP binding // inferred from electronic annotation /// 0017111 // nucleoside-triphosphatase activity // inferred from electronic annotation	---
PA0091_at	78.8208	A	102.627	A	0.380762	1.30203	PA0091 /DEF=conserved hypothetical protein /FUNCTION=Hypothetical, unclassified, unknown	PA0091	---	---	---	---	---	---	Q9I741	---	---	---	---	---	---
PA0092_at	310.888	P	414.884	P	0.416313	1.33451	PA0092 /DEF=hypothetical protein /FUNCTION=Hypothetical, unclassified, unknown	PA0092	---	---	---	---	---	---	Q9I740	---	---	---	---	---	---
PA0093_at	364.373	A	250.47	A	-0.540777	1.45476	PA0093 /DEF=hypothetical protein /FUNCTION=Hypothetical, unclassified, unknown	PA0093	---	---	---	---	---	---	Q9I739	---	---	---	---	---	---
PA0094_at	515.573	P	543.366	P	0.0757468	1.05391	PA0094 /DEF=hypothetical protein /FUNCTION=Hypothetical, unclassified, unknown	PA0094	---	---	---	---	---	---	Q9I738	---	---	---	---	---	---
PA0095_at	1135.63	P	1079.39	P	-0.0732794	1.05211	PA0095 /DEF=conserved hypothetical protein /FUNCTION=Hypothetical, unclassified, unknown	PA0095	---	---	---	---	---	---	Q9I737	---	---	---	---	---	---
PA0096_at	235.053	A	214.006	A	-0.135334	1.09835	PA0096 /DEF=hypothetical protein /FUNCTION=Hypothetical, unclassified, unknown	PA0096	---	---	---	---	---	---	Q9I736	---	---	---	---	---	---
PA0097_at	194.941	A	240.478	P	0.302868	1.23359	PA0097 /DEF=hypothetical protein /FUNCTION=Hypothetical, unclassified, unknown	PA0097	---	---	---	---	---	---	Q9I735	---	---	---	---	---	---
PA0098_at	155.827	A	128.348	A	-0.279886	1.2141	PA0098 /DEF=hypothetical protein /FUNCTION=Hypothetical, unclassified, unknown	PA0098	---	---	---	---	---	---	Q9I734	---	---	0008152 // metabolic process // inferred from electronic annotation	---	0003824 // catalytic activity // inferred from electronic annotation	---
PA0099_at	186.435	P	92.0703	A	-1.01786	2.02492	PA0099 /DEF=hypothetical protein /FUNCTION=Hypothetical, unclassified, unknown	PA0099	---	---	---	---	---	---	Q9I733	---	---	---	---	---	---
PA0100_at	1174.1	P	830.775	P	-0.499021	1.41325	PA0100 /DEF=hypothetical protein /FUNCTION=Hypothetical, unclassified, unknown	PA0100	---	---	---	---	---	---	Q9I732	---	---	---	---	---	---
PA0101_at	313.466	P	579.052	P	0.885383	1.84725	PA0101 /DEF=hypothetical protein /FUNCTION=Hypothetical, unclassified, unknown	PA0101	---	---	---	---	---	---	Q9I731	---	---	---	---	0005488 // binding // inferred from electronic annotation	---
PA0102_at	597.626	P	531.248	P	-0.169856	1.12495	PA0102 /DEF=probable carbonic anhydrase /FUNCTION=Central intermediary metabolism	PA0102	---	---	---	---	---	---	Q9I730	---	---	0015976 // carbon utilization // inferred from electronic annotation	---	0004089 // carbonate dehydratase activity // inferred from electronic annotation /// 0008270 // zinc ion binding // inferred from electronic annotation /// 0016829 // lyase activity // inferred from electronic annotation	---
PA0103_at	214.771	P	217.83	P	0.0204014	1.01424	PA0103 /DEF=probable sulfate transporter /FUNCTION=Membrane proteins; Transport of small molecules	PA0103	---	---	---	---	---	---	Q9I729	---	---	0006810 // transport // inferred from electronic annotation /// 0055085 // transmembrane transport // inferred from electronic annotation	0016021 // integral to membrane // inferred from electronic annotation	0005215 // transporter activity // inferred from electronic annotation	---
PA0104_at	194.702	A	63.694	A	-1.61203	3.05683	PA0104 /DEF=hypothetical protein /FUNCTION=Hypothetical, unclassified, unknown	PA0104	---	---	---	---	---	---	Q9I728	---	---	---	---	---	---
PA0105_coxB_at	1823.64	P	2004.43	P	0.136368	1.09913	PA0105 /GENE=coxB /DEF=cytochrome c oxidase, subunit II /FUNCTION=Energy metabolism	PA0105	---	---	cytochrome c oxidase, subunit II	coxB	---	---	Q9I727	---	---	0006810 // transport // inferred from electronic annotation /// 0022900 // electron transport chain // inferred from electronic annotation /// 0022904 // respiratory electron transport chain // inferred from electronic annotation /// 0055114 // oxidation reduction // inferred from electronic annotation	0016020 // membrane // inferred from electronic annotation /// 0016021 // integral to membrane // inferred from electronic annotation /// 0070469 // respiratory chain // inferred from electronic annotation	0004129 // cytochrome-c oxidase activity // inferred from electronic annotation /// 0005506 // iron ion binding // inferred from electronic annotation /// 0005507 // copper ion binding // inferred from electronic annotation /// 0009055 // electron carrier activity // inferred from electronic annotation /// 0016491 // oxidoreductase activity // inferred from electronic annotation /// 0020037 // he…	---
PA0106_coxA_at	828.076	P	1141.84	P	0.463523	1.3789	PA0106 /GENE=coxA /DEF=cytochrome c oxidase, subunit I /FUNCTION=Energy metabolism	PA0106	---	---	cytochrome c oxidase, subunit I	coxA	---	---	Q9I726	---	---	0006810 // transport // inferred from electronic annotation /// 0009060 // aerobic respiration // inferred from electronic annotation /// 0022900 // electron transport chain // inferred from electronic annotation /// 0055114 // oxidation reduction // inferred from electronic annotation	0005886 // plasma membrane // inferred from electronic annotation /// 0016021 // integral to membrane // inferred from electronic annotation /// 0070469 // respiratory chain // inferred from electronic annotation	0004129 // cytochrome-c oxidase activity // inferred from electronic annotation /// 0005506 // iron ion binding // inferred from electronic annotation /// 0005507 // copper ion binding // inferred from electronic annotation /// 0009055 // electron carrier activity // inferred from electronic annotation /// 0016491 // oxidoreductase activity // inferred from electronic annotation /// 0020037 // he…	---
PA0107_at	1591.29	P	1630.56	P	0.0351707	1.02468	PA0107 /DEF=conserved hypothetical protein /FUNCTION=Energy metabolism	PA0107	---	---	---	---	---	---	Q9I725	---	---	---	---	0005507 // copper ion binding // inferred from electronic annotation	---
PA0108_coIII_at	2967.84	P	2752.72	P	-0.108554	1.07815	PA0108 /GENE=coIII /DEF=cytochrome c oxidase, subunit III /FUNCTION=Energy metabolism	PA0108	---	---	cytochrome c oxidase, subunit III	coIII	---	---	Q9I724	---	---	0006123 // mitochondrial electron transport, cytochrome c to oxygen // inferred from electronic annotation /// 0022904 // respiratory electron transport chain // inferred from electronic annotation /// 0055114 // oxidation reduction // inferred from electronic annotation	0016020 // membrane // inferred from electronic annotation /// 0016021 // integral to membrane // inferred from electronic annotation	0004129 // cytochrome-c oxidase activity // inferred from electronic annotation /// 0016491 // oxidoreductase activity // inferred from electronic annotation	---
PA0109_at	2308.2	P	2389.07	P	0.0496864	1.03504	PA0109 /DEF=hypothetical protein /FUNCTION=Hypothetical, unclassified, unknown; Membrane proteins	PA0109	---	---	---	---	---	---	Q9I723	---	---	---	---	---	---
PA0110_at	1468.65	P	1142.22	P	-0.362645	1.28578	PA0110 /DEF=hypothetical protein /FUNCTION=Hypothetical, unclassified, unknown	PA0110	---	---	---	---	---	---	Q9I722	---	---	---	---	---	---
PA0111_at	1813.45	P	1996.1	P	0.138448	1.10072	PA0111 /DEF=hypothetical protein /FUNCTION=Hypothetical, unclassified, unknown	PA0111	---	---	---	---	---	---	Q9I721	---	---	---	---	---	---
PA0112_at	955.003	P	744.974	P	-0.358315	1.28193	PA0112 /DEF=hypothetical protein /FUNCTION=Hypothetical, unclassified, unknown; Membrane proteins	PA0112	---	---	---	---	---	---	Q9I720	---	---	0006461 // protein complex assembly // inferred from electronic annotation	0016020 // membrane // inferred from electronic annotation /// 0016021 // integral to membrane // inferred from electronic annotation	---	---
PA0113_at	1395.54	P	1184.84	P	-0.236131	1.17783	PA0113 /DEF=probable cytochrome c oxidase assembly factor /FUNCTION=Energy metabolism	PA0113	---	---	---	---	---	---	Q9I719	---	---	0006783 // heme biosynthetic process // inferred from electronic annotation /// 0048034 // heme O biosynthetic process // inferred from electronic annotation	0005886 // plasma membrane // inferred from electronic annotation /// 0016020 // membrane // inferred from electronic annotation /// 0016021 // integral to membrane // inferred from electronic annotation	0004659 // prenyltransferase activity // inferred from electronic annotation /// 0008495 // protoheme IX farnesyltransferase activity // inferred from electronic annotation /// 0016740 // transferase activity // inferred from electronic annotation	---
PA0114_at	714.322	P	642.358	P	-0.153196	1.11203	PA0114 /DEF=conserved hypothetical protein /FUNCTION=Hypothetical, unclassified, unknown	PA0114	---	---	---	---	---	---	Q9I718	---	---	0045454 // cell redox homeostasis // inferred from electronic annotation	---	---	---
PA0115_at	149.292	A	145.71	P	-0.0350399	1.02459	PA0115 /DEF=conserved hypothetical protein /FUNCTION=Hypothetical, unclassified, unknown	PA0115	---	---	---	---	---	---	Q9I717	---	---	0008152 // metabolic process // inferred from electronic annotation	---	0008080 // N-acetyltransferase activity // inferred from electronic annotation	---
PA0116_at	595.319	P	513.405	P	-0.213565	1.15955	PA0116 /DEF=hypothetical protein /FUNCTION=Hypothetical, unclassified, unknown	PA0116	---	---	---	---	---	---	Q9I716	---	---	---	---	---	---
PA0117_at	154.154	M	135.593	P	-0.185093	1.13689	PA0117 /DEF=probable short chain dehydrogenase /FUNCTION=Putative enzymes	PA0117	---	---	---	---	---	---	Q9I715	---	---	0008152 // metabolic process // inferred from electronic annotation /// 0055114 // oxidation reduction // inferred from electronic annotation	---	0003824 // catalytic activity // inferred from electronic annotation /// 0005488 // binding // inferred from electronic annotation /// 0016491 // oxidoreductase activity // inferred from electronic annotation	---
PA0118_at	224.413	M	122.956	P	-0.868015	1.82515	PA0118 /DEF=hypothetical protein /FUNCTION=Putative enzymes	PA0118	---	---	---	---	---	---	Q9I714	---	---	---	0030288 // outer membrane-bounded periplasmic space // inferred from electronic annotation	0015035 // protein disulfide oxidoreductase activity // inferred from electronic annotation	---
PA0119_at	164.046	P	103.311	P	-0.667111	1.58789	PA0119 /DEF=probable dicarboxylate transporter /FUNCTION=Transport of small molecules	PA0119	---	---	---	---	---	---	Q9I713	---	---	0006810 // transport // inferred from electronic annotation /// 0006835 // dicarboxylic acid transport // inferred from electronic annotation /// 0008643 // carbohydrate transport // inferred from electronic annotation	0005886 // plasma membrane // inferred from electronic annotation /// 0016020 // membrane // inferred from electronic annotation /// 0016021 // integral to membrane // inferred from electronic annotation	0015293 // symporter activity // inferred from electronic annotation /// 0017153 // sodium:dicarboxylate symporter activity // inferred from electronic annotation	---
PA0120_at	458.389	P	388.723	P	-0.23783	1.17922	PA0120 /DEF=probable transcriptional regulator /FUNCTION=Transcriptional regulators	PA0120	---	---	---	---	---	---	Q9I712	---	---	0006350 // transcription // inferred from electronic annotation /// 0006355 // regulation of transcription, DNA-dependent // inferred from electronic annotation /// 0045449 // regulation of transcription // inferred from electronic annotation	0005622 // intracellular // inferred from electronic annotation	0003677 // DNA binding // inferred from electronic annotation /// 0003700 // transcription factor activity // inferred from electronic annotation	---
PA0121_at	1473.19	P	894.701	P	-0.719466	1.64657	PA0121 /DEF=hypothetical protein /FUNCTION=Hypothetical, unclassified, unknown	PA0121	---	---	---	---	---	---	Q9I711	---	---	0006350 // transcription // inferred from electronic annotation /// 0006355 // regulation of transcription, DNA-dependent // inferred from electronic annotation /// 0045449 // regulation of transcription // inferred from electronic annotation	0005622 // intracellular // inferred from electronic annotation	0003677 // DNA binding // inferred from electronic annotation /// 0003700 // transcription factor activity // inferred from electronic annotation	---
PA0122_at	845.323	P	1644.88	P	0.960406	1.94586	PA0122 /DEF=conserved hypothetical protein /FUNCTION=Hypothetical, unclassified, unknown	PA0122	---	---	---	---	---	---	Q9I710	---	---	0019836 // hemolysis by symbiont of host erythrocytes // inferred from electronic annotation /// 0030582 // fruiting body development // inferred from electronic annotation	---	---	---
PA0123_at	146.093	P	186.519	P	0.352437	1.27672	PA0123 /DEF=probable transcriptional regulator /FUNCTION=Transcriptional regulators	PA0123	---	---	---	---	---	---	Q9I709	---	---	0006350 // transcription // inferred from electronic annotation /// 0006355 // regulation of transcription, DNA-dependent // inferred from electronic annotation /// 0045449 // regulation of transcription // inferred from electronic annotation	---	0003677 // DNA binding // inferred from electronic annotation /// 0003700 // transcription factor activity // inferred from electronic annotation	---
PA0124_at	319.294	P	338.974	P	0.0862895	1.06164	PA0124 /DEF=hypothetical protein /FUNCTION=Transcriptional regulators	PA0124	---	---	---	---	---	---	Q9I708	---	---	---	---	---	---
PA0125_at	353.629	P	279.058	P	-0.341672	1.26722	PA0125 /DEF=hypothetical protein /FUNCTION=Hypothetical, unclassified, unknown	PA0125	---	---	---	---	---	---	Q9I707	---	---	0006355 // regulation of transcription, DNA-dependent // inferred from electronic annotation /// 0007165 // signal transduction // inferred from electronic annotation	---	0003677 // DNA binding // inferred from electronic annotation /// 0003700 // transcription factor activity // inferred from electronic annotation /// 0004871 // signal transducer activity // inferred from electronic annotation	---
PA0126_at	146.652	A	181.383	A	0.306641	1.23682	PA0126 /DEF=hypothetical protein /FUNCTION=Hypothetical, unclassified, unknown	PA0126	---	---	---	---	---	---	Q9I706	---	---	---	---	---	---
PA0127_at	549.009	P	695.357	P	0.340924	1.26657	PA0127 /DEF=hypothetical protein /FUNCTION=Hypothetical, unclassified, unknown	PA0127	---	---	---	---	---	---	Q9I705	---	---	0009269 // response to desiccation // inferred from electronic annotation	---	---	---
PA0128_at	176.045	A	268.919	P	0.611227	1.52756	PA0128 /DEF=conserved hypothetical protein /FUNCTION=Hypothetical, unclassified, unknown	PA0128	---	---	---	---	---	---	Q9I704	---	---	---	---	---	---
PA0129_gabP_at	148.4	P	104.507	M	-0.50589	1.42	PA0129 /GENE=gabP /DEF=gamma-aminobutyrate permease /FUNCTION=Transport of small molecules	PA0129	---	---	gamma-aminobutyrate permease	gabP	---	---	Q9I703	---	---	0006810 // transport // inferred from electronic annotation /// 0006865 // amino acid transport // inferred from electronic annotation /// 0015812 // gamma-aminobutyric acid transport // inferred from electronic annotation /// 0055085 // transmembrane transport // inferred from electronic annotation	0016020 // membrane // inferred from electronic annotation /// 0016021 // integral to membrane // inferred from electronic annotation	0015171 // amino acid transmembrane transporter activity // inferred from electronic annotation /// 0015185 // L-gamma-aminobutyric acid transmembrane transporter activity // inferred from electronic annotation	---
PA0130_at	422.772	P	238.665	P	-0.824895	1.77141	PA0130 /DEF=probable aldehyde dehydrogenase /FUNCTION=Putative enzymes	PA0130	---	---	---	---	---	---	Q9I702	---	---	0006573 // valine metabolic process // inferred from electronic annotation /// 0008152 // metabolic process // inferred from electronic annotation /// 0055114 // oxidation reduction // inferred from electronic annotation	---	0004491 // methylmalonate-semialdehyde dehydrogenase (acylating) activity // inferred from electronic annotation /// 0016491 // oxidoreductase activity // inferred from electronic annotation	---
PA0131_at	152.769	P	73.4548	P	-1.05642	2.07977	PA0131 /DEF=hypothetical protein /FUNCTION=Hypothetical, unclassified, unknown	PA0131	---	---	---	---	---	---	Q9I701	---	---	---	---	---	---
PA0132_at	927.625	P	391.259	P	-1.24542	2.37087	PA0132 /DEF=beta-alanine--pyruvate transaminase /FUNCTION=Amino acid biosynthesis and metabolism	PA0132	---	---	---	---	---	---	Q9I700	---	---	---	---	0003824 // catalytic activity // inferred from electronic annotation /// 0008483 // transaminase activity // inferred from electronic annotation /// 0030170 // pyridoxal phosphate binding // inferred from electronic annotation	---
PA0133_at	238.45	P	150.078	P	-0.667973	1.58884	PA0133 /DEF=probable transcriptional regulator /FUNCTION=Transcriptional regulators	PA0133	---	---	---	---	---	---	Q9I6Z9	---	---	0006350 // transcription // inferred from electronic annotation /// 0006355 // regulation of transcription, DNA-dependent // inferred from electronic annotation /// 0045449 // regulation of transcription // inferred from electronic annotation	---	0003677 // DNA binding // inferred from electronic annotation /// 0003700 // transcription factor activity // inferred from electronic annotation	---
PA0134_at	502.837	P	289.498	P	-0.796536	1.73693	PA0134 /DEF=probable guanine deaminase /FUNCTION=Nucleotide biosynthesis and metabolism	PA0134	---	---	---	---	---	---	Q9I6Z8	---	---	---	---	0008270 // zinc ion binding // inferred from electronic annotation /// 0008892 // guanine deaminase activity // inferred from electronic annotation /// 0016787 // hydrolase activity // inferred from electronic annotation	Purine metabolism // ---
PA0135_at	94.1167	A	73.3172	A	-0.360299	1.28369	PA0135 /DEF=hypothetical protein /FUNCTION=Hypothetical, unclassified, unknown	PA0135	---	---	---	---	---	---	Q9I6Z7	---	---	---	---	---	---
PA0136_at	87.6881	A	126.104	A	0.524159	1.43809	PA0136 /DEF=probable ATP-binding component of ABC transporter /FUNCTION=Transport of small molecules	PA0136	---	---	---	---	---	---	Q9I6Z6	---	---	---	---	0000166 // nucleotide binding // inferred from electronic annotation /// 0005524 // ATP binding // inferred from electronic annotation /// 0016887 // ATPase activity // inferred from electronic annotation /// 0017111 // nucleoside-triphosphatase activity // inferred from electronic annotation	---
PA0137_at	94.6353	A	69.9643	A	-0.435761	1.35262	PA0137 /DEF=probable permease of ABC transporter /FUNCTION=Membrane proteins; Transport of small molecules	PA0137	---	---	---	---	---	---	Q9I6Z5	---	---	0006810 // transport // inferred from electronic annotation	0005886 // plasma membrane // inferred from electronic annotation /// 0016020 // membrane // inferred from electronic annotation /// 0016021 // integral to membrane // inferred from electronic annotation	0005215 // transporter activity // inferred from electronic annotation	---
PA0138_at	171.114	A	136.438	A	-0.326713	1.25415	PA0138 /DEF=probable permease of ABC transporter /FUNCTION=Membrane proteins; Transport of small molecules	PA0138	---	---	---	---	---	---	Q9I6Z4	---	---	0006810 // transport // inferred from electronic annotation	0005886 // plasma membrane // inferred from electronic annotation /// 0016020 // membrane // inferred from electronic annotation /// 0016021 // integral to membrane // inferred from electronic annotation	0005215 // transporter activity // inferred from electronic annotation	---
PA0139_ahpC_at	4281.67	P	4141.24	P	-0.0481087	1.03391	PA0139 /GENE=ahpC /DEF=alkyl hydroperoxide reductase subunit C /FUNCTION=Adaptation, protection	PA0139	---	---	alkyl hydroperoxide reductase subunit C	ahpC	---	---	Q9I6Z3	---	---	0045454 // cell redox homeostasis // inferred from electronic annotation /// 0055114 // oxidation reduction // inferred from electronic annotation	---	0016209 // antioxidant activity // inferred from electronic annotation /// 0016491 // oxidoreductase activity // inferred from electronic annotation /// 0051920 // peroxiredoxin activity // inferred from electronic annotation	---
PA0140_ahpF_at	88.4655	A	72.1987	A	-0.293144	1.22531	PA0140 /GENE=ahpF /DEF=alkyl hydroperoxide reductase subunit F /FUNCTION=Adaptation, protection	PA0140	---	---	alkyl hydroperoxide reductase subunit F	ahpF	---	---	Q9I6Z2	---	---	0045454 // cell redox homeostasis // inferred from electronic annotation /// 0055114 // oxidation reduction // inferred from electronic annotation	---	0009055 // electron carrier activity // inferred from electronic annotation /// 0015035 // protein disulfide oxidoreductase activity // inferred from electronic annotation /// 0016491 // oxidoreductase activity // inferred from electronic annotation /// 0016651 // oxidoreductase activity, acting on NADH or NADPH // inferred from electronic annotation /// 0050660 // FAD binding // inferred from el…	---
PA0141_at	415.661	P	556.033	P	0.419762	1.33771	PA0141 /DEF=conserved hypothetical protein /FUNCTION=Hypothetical, unclassified, unknown	PA0141	---	---	---	---	---	---	Q9I6Z1	---	---	---	---	---	---
PA0142_at	61.7671	A	51.6711	A	-0.257479	1.19539	PA0142 /DEF=hypothetical protein /FUNCTION=Putative enzymes	PA0142	---	---	---	---	---	---	Q9I6Z0	---	---	---	---	0016787 // hydrolase activity // inferred from electronic annotation /// 0016810 // hydrolase activity, acting on carbon-nitrogen (but not peptide) bonds // inferred from electronic annotation	---
PA0143_at	163.487	A	296.305	P	0.857906	1.81241	PA0143 /DEF=probable nucleoside hydrolase /FUNCTION=Nucleotide biosynthesis and metabolism	PA0143	---	---	nonspecific ribonucleoside hydrolase	nuh	---	---	Q9I6Y9	---	---	0008152 // metabolic process // inferred from electronic annotation	---	0016787 // hydrolase activity // inferred from electronic annotation /// 0016798 // hydrolase activity, acting on glycosyl bonds // inferred from electronic annotation	---
PA0144_at	121.678	A	138.976	P	0.191762	1.14216	PA0144 /DEF=hypothetical protein /FUNCTION=Hypothetical, unclassified, unknown	PA0144	---	---	---	---	---	---	Q9I6Y8	---	---	---	0005634 // nucleus // inferred from electronic annotation	0070694 // deoxyribonucleoside 5'-monophosphate N-glycosidase activity // inferred from electronic annotation	---
PA0145_i_at	271.686	A	113.917	M	-1.25396	2.38495	PA0145 /DEF=hypothetical protein /FUNCTION=Hypothetical, unclassified, unknown	PA0145	---	---	---	---	---	---	Q9I6Y7	---	---	---	0005634 // nucleus // inferred from electronic annotation	0070694 // deoxyribonucleoside 5'-monophosphate N-glycosidase activity // inferred from electronic annotation	---
PA0146_at	193.646	A	203.658	A	0.0727268	1.0517	PA0146 /DEF=conserved hypothetical protein /FUNCTION=Hypothetical, unclassified, unknown	PA0146	---	---	---	---	---	---	Q9I6Y6	---	---	---	---	0008289 // lipid binding // inferred from electronic annotation	---
PA0147_at	364.574	P	298.19	P	-0.289977	1.22262	PA0147 /DEF=probable oxidoreductase /FUNCTION=Putative enzymes	PA0147	---	---	---	---	---	---	Q9I6Y5	---	---	0055114 // oxidation reduction // inferred from electronic annotation	---	0005506 // iron ion binding // inferred from electronic annotation /// 0016491 // oxidoreductase activity // inferred from electronic annotation	---
PA0148_at	391.848	P	276.923	P	-0.500812	1.41501	PA0148 /DEF=probable adenosine deaminase /FUNCTION=Nucleotide biosynthesis and metabolism	PA0148	---	---	---	---	---	---	Q9I6Y4	---	---	0009117 // nucleotide metabolic process // inferred from electronic annotation /// 0009168 // purine ribonucleoside monophosphate biosynthetic process // inferred from electronic annotation	---	0004000 // adenosine deaminase activity // inferred from electronic annotation /// 0016787 // hydrolase activity // inferred from electronic annotation /// 0019239 // deaminase activity // inferred from electronic annotation	---
PA0149_at	129.84	A	494.335	P	1.92875	3.80726	PA0149 /DEF=probable sigma-70 factor, ECF subfamily /FUNCTION=Transcriptional regulators	PA0149	---	---	---	---	---	---	Q9I6Y3	---	---	0006350 // transcription // inferred from electronic annotation /// 0006352 // transcription initiation // inferred from electronic annotation /// 0006355 // regulation of transcription, DNA-dependent // inferred from electronic annotation /// 0045449 // regulation of transcription // inferred from electronic annotation	---	0003677 // DNA binding // inferred from electronic annotation /// 0003700 // transcription factor activity // inferred from electronic annotation /// 0016987 // sigma factor activity // inferred from electronic annotation	---
PA0150_at	27.4087	A	155.589	A	2.50503	5.6766	PA0150 /DEF=probable transmembrane sensor /FUNCTION=Membrane proteins; Transcriptional regulators	PA0150	---	---	---	---	---	---	Q9I6Y2	---	---	---	0016021 // integral to membrane // inferred from electronic annotation	---	---
PA0151_at	213.605	P	144.485	P	-0.564022	1.47839	PA0151 /DEF=probable TonB-dependent receptor /FUNCTION=Transport of small molecules	PA0151	---	---	---	---	---	---	Q9I6Y1	---	---	0006810 // transport // inferred from electronic annotation /// 0015891 // siderophore transport // inferred from electronic annotation	0005886 // plasma membrane // inferred from electronic annotation /// 0009279 // cell outer membrane // inferred from electronic annotation /// 0016020 // membrane // inferred from electronic annotation /// 0019867 // outer membrane // inferred from electronic annotation	0004872 // receptor activity // inferred from electronic annotation /// 0005215 // transporter activity // inferred from electronic annotation /// 0005506 // iron ion binding // inferred from electronic annotation /// 0015343 // siderophore-iron transmembrane transporter activity // inferred from electronic annotation	---
PA0152_pcaQ_at	268.947	P	152.919	P	-0.814552	1.75875	PA0152 /GENE=pcaQ /DEF=transcriptional regulator PcaQ /FUNCTION=Carbon compound catabolism; Transcriptional regulators	PA0152	---	---	transcriptional regulator PcaQ	pcaQ	---	---	Q9I6Y0	---	---	0006350 // transcription // inferred from electronic annotation /// 0006355 // regulation of transcription, DNA-dependent // inferred from electronic annotation /// 0019619 // protocatechuate catabolic process // inferred from electronic annotation /// 0045449 // regulation of transcription // inferred from electronic annotation /// 0045941 // positive regulation of transcription // inferred from…	---	0003677 // DNA binding // inferred from electronic annotation /// 0003700 // transcription factor activity // inferred from electronic annotation /// 0016563 // transcription activator activity // inferred from electronic annotation	Aromatic compound catabolism // ---
PA0153_pcaH_at	298.087	A	214.126	P	-0.477277	1.39211	PA0153 /GENE=pcaH /DEF=protocatechuate 3,4-dioxygenase, beta subunit /FUNCTION=Carbon compound catabolism	PA0153	---	---	protocatechuate 3,4-dioxygenase, beta subunit	pcaH	---	---	Q9I6X9	---	---	0006725 // cellular aromatic compound metabolic process // inferred from electronic annotation /// 0019619 // protocatechuate catabolic process // inferred from electronic annotation /// 0055114 // oxidation reduction // inferred from electronic annotation	---	0003824 // catalytic activity // inferred from electronic annotation /// 0005506 // iron ion binding // inferred from electronic annotation /// 0008199 // ferric iron binding // inferred from electronic annotation /// 0016702 // oxidoreductase activity, acting on single donors with incorporation of molecular oxygen, incorporation of two atoms of oxygen // inferred from electronic annotation /// 0…	Aromatic compound catabolism // ---
PA0154_pcaG_at	225.403	A	239.382	P	0.0868086	1.06202	PA0154 /GENE=pcaG /DEF=protocatechuate 3,4-dioxygenase, alpha subunit /FUNCTION=Carbon compound catabolism	PA0154	---	---	protocatechuate 3,4-dioxygenase, alpha subunit	pcaG	---	---	Q9I6X8	---	---	0006725 // cellular aromatic compound metabolic process // inferred from electronic annotation /// 0019439 // aromatic compound catabolic process // inferred from electronic annotation /// 0055114 // oxidation reduction // inferred from electronic annotation	---	0003824 // catalytic activity // inferred from electronic annotation /// 0005506 // iron ion binding // inferred from electronic annotation /// 0008199 // ferric iron binding // inferred from electronic annotation /// 0016702 // oxidoreductase activity, acting on single donors with incorporation of molecular oxygen, incorporation of two atoms of oxygen // inferred from electronic annotation /// 0…	Aromatic compound catabolism // ---
PA0155_pcaR_at	147.543	P	120.014	A	-0.297932	1.22938	PA0155 /GENE=pcaR /DEF=transcriptional regulator PcaR /FUNCTION=Carbon compound catabolism; Transcriptional regulators	PA0155	---	---	transcriptional regulator PcaR	pcaR	---	---	Q9I6X7	---	---	0006350 // transcription // inferred from electronic annotation /// 0006355 // regulation of transcription, DNA-dependent // inferred from electronic annotation /// 0045449 // regulation of transcription // inferred from electronic annotation /// 0045941 // positive regulation of transcription // inferred from electronic annotation /// 0046278 // protocatechuate metabolic process // inferred from…	---	0003677 // DNA binding // inferred from electronic annotation /// 0016563 // transcription activator activity // inferred from electronic annotation	Aromatic compound catabolism // ---
PA0156_at	602.829	P	499.929	P	-0.270024	1.20583	PA0156 /DEF=probable RND efflux membrane fusion protein precursor /FUNCTION=Transport of small molecules	PA0156	---	---	---	---	---	---	Q9I6X6	---	---	0009306 // protein secretion // inferred from electronic annotation /// 0051301 // cell division // inferred from electronic annotation	0016020 // membrane // inferred from electronic annotation	0008565 // protein transporter activity // inferred from electronic annotation	---
PA0157_at	219.357	A	239.507	P	0.126793	1.09186	PA0157 /DEF=probable RND efflux membrane fusion protein precursor /FUNCTION=Transport of small molecules	PA0157	---	---	---	---	---	---	Q9I6X5	---	---	0009306 // protein secretion // inferred from electronic annotation /// 0051301 // cell division // inferred from electronic annotation	0016020 // membrane // inferred from electronic annotation	0008565 // protein transporter activity // inferred from electronic annotation	---
PA0158_at	128.376	A	421.942	P	1.71667	3.28677	PA0158 /DEF=probable RND efflux transporter /FUNCTION=Membrane proteins; Transport of small molecules	PA0158	---	---	---	---	---	---	Q9I6X4	---	---	0006810 // transport // inferred from electronic annotation /// 0051301 // cell division // inferred from electronic annotation	0016020 // membrane // inferred from electronic annotation	0005215 // transporter activity // inferred from electronic annotation	---
PA0159_at	267.621	P	274.111	P	0.0345694	1.02425	PA0159 /DEF=probable transcriptional regulator /FUNCTION=Transcriptional regulators	PA0159	---	---	---	---	---	---	Q9I6X3	---	---	0006350 // transcription // inferred from electronic annotation /// 0006355 // regulation of transcription, DNA-dependent // inferred from electronic annotation /// 0045449 // regulation of transcription // inferred from electronic annotation	---	0003677 // DNA binding // inferred from electronic annotation /// 0003700 // transcription factor activity // inferred from electronic annotation	---
PA0160_at	131.897	M	124.524	P	-0.0829855	1.05921	PA0160 /DEF=hypothetical protein /FUNCTION=Hypothetical, unclassified, unknown	PA0160	---	---	---	---	---	---	Q9I6X2	---	---	---	---	---	---
PA0161_at	237.211	P	186.185	P	-0.349438	1.27406	PA0161 /DEF=hypothetical protein /FUNCTION=Hypothetical, unclassified, unknown	PA0161	---	---	---	---	---	---	Q9I6X1	---	---	---	---	---	---
PA0162_at	212.636	P	192.282	P	-0.145166	1.10586	PA0162 /DEF=probable porin /FUNCTION=Membrane proteins; Transport of small molecules	PA0162	---	---	---	---	---	---	Q9I6X0	---	---	0006810 // transport // inferred from electronic annotation	0016021 // integral to membrane // inferred from electronic annotation	0015288 // porin activity // inferred from electronic annotation	---
PA0163_at	269.659	P	186.427	P	-0.532526	1.44646	PA0163 /DEF=probable transcriptional regulator /FUNCTION=Transcriptional regulators	PA0163	---	---	---	---	---	---	Q9I6W9	---	---	0006350 // transcription // inferred from electronic annotation /// 0006355 // regulation of transcription, DNA-dependent // inferred from electronic annotation /// 0045449 // regulation of transcription // inferred from electronic annotation	0005622 // intracellular // inferred from electronic annotation	0003677 // DNA binding // inferred from electronic annotation /// 0003700 // transcription factor activity // inferred from electronic annotation /// 0043565 // sequence-specific DNA binding // inferred from electronic annotation	---
PA0164_at	168.77	P	218.82	P	0.374688	1.29656	PA0164 /DEF=probable gamma-glutamyltranspeptidase /FUNCTION=Amino acid biosynthesis and metabolism	PA0164	---	---	---	---	---	---	Q9I6W8	---	---	---	---	0003840 // gamma-glutamyltransferase activity // inferred from electronic annotation	Glutathione metabolism // ---
PA0165_at	394.607	P	216.671	P	-0.864914	1.82123	PA0165 /DEF=hypothetical protein /FUNCTION=Hypothetical, unclassified, unknown	PA0165	---	---	---	---	---	---	Q9I6W7	---	---	---	0009279 // cell outer membrane // inferred from electronic annotation	---	---
PA0166_at	4.9028	A	6.06697	A	0.307371	1.23745	PA0166 /DEF=probable transporter /FUNCTION=Membrane proteins; Transport of small molecules	PA0166	---	---	---	---	---	---	Q9I6W6	---	---	0006810 // transport // inferred from electronic annotation /// 0055085 // transmembrane transport // inferred from electronic annotation	0016020 // membrane // inferred from electronic annotation	0005215 // transporter activity // inferred from electronic annotation	---
PA0167_at	496.986	P	789.201	P	0.667188	1.58798	PA0167 /DEF=probable transcriptional regulator /FUNCTION=Transcriptional regulators	PA0167	---	---	---	---	---	---	Q9I6W5	---	---	0006350 // transcription // inferred from electronic annotation /// 0006355 // regulation of transcription, DNA-dependent // inferred from electronic annotation /// 0016481 // negative regulation of transcription // inferred from electronic annotation /// 0045449 // regulation of transcription // inferred from electronic annotation	---	0003677 // DNA binding // inferred from electronic annotation /// 0003700 // transcription factor activity // inferred from electronic annotation /// 0016564 // transcription repressor activity // inferred from electronic annotation /// 0016566 // specific transcriptional repressor activity // inferred from electronic annotation /// 0030528 // transcription regulator activity // inferred from ele…	---
PA0168_at	440.273	P	282.113	P	-0.642127	1.56063	PA0168 /DEF=conserved hypothetical protein /FUNCTION=Hypothetical, unclassified, unknown	PA0168	---	---	---	---	---	---	Q9I6W4	---	---	---	---	---	---
PA0169_at	69.9848	A	48.1828	A	-0.538525	1.45249	PA0169 /DEF=hypothetical protein /FUNCTION=Hypothetical, unclassified, unknown	PA0169	---	---	---	---	---	---	Q9I6W3	---	---	---	---	---	---
PA0170_at	216.595	A	155.67	A	-0.476514	1.39138	PA0170 /DEF=hypothetical protein /FUNCTION=Hypothetical, unclassified, unknown	PA0170	---	---	---	---	---	---	Q9I6W2	---	---	---	---	---	---
PA0171_at	158.417	A	67.3347	A	-1.2343	2.35268	PA0171 /DEF=hypothetical protein /FUNCTION=Hypothetical, unclassified, unknown	PA0171	---	---	---	---	---	---	Q9I6W1	---	---	---	---	---	---
PA0172_at	191.858	A	195.288	A	0.0255643	1.01788	PA0172 /DEF=hypothetical protein /FUNCTION=Hypothetical, unclassified, unknown	PA0172	---	---	---	---	---	---	Q9I6W0	---	---	0007165 // signal transduction // inferred from electronic annotation	0016021 // integral to membrane // inferred from electronic annotation	0003824 // catalytic activity // inferred from electronic annotation /// 0004721 // phosphoprotein phosphatase activity // inferred from electronic annotation /// 0004871 // signal transducer activity // inferred from electronic annotation	---
PA0173_at	173.221	M	126.59	P	-0.452456	1.36837	PA0173 /DEF=probable methylesterase /FUNCTION=Adaptation, protection; Chemotaxis	PA0173	---	---	---	---	---	---	Q9I6V9	---	---	0000160 // two-component signal transduction system (phosphorelay) // inferred from electronic annotation /// 0006355 // regulation of transcription, DNA-dependent // inferred from electronic annotation /// 0006935 // chemotaxis // inferred from electronic annotation /// 0007165 // signal transduction // inferred from electronic annotation /// 0007606 // sensory perception of chemical stimulus //…	0005737 // cytoplasm // inferred from electronic annotation	0000156 // two-component response regulator activity // inferred from electronic annotation /// 0004871 // signal transducer activity // inferred from electronic annotation /// 0008984 // protein-glutamate methylesterase activity // inferred from electronic annotation /// 0016787 // hydrolase activity // inferred from electronic annotation	Chemotactic transducer (MCP) // --- /// Chemotaxis // ---
PA0174_at	554.993	P	302.271	P	-0.876627	1.83608	PA0174 /DEF=conserved hypothetical protein /FUNCTION=Hypothetical, unclassified, unknown	PA0174	---	---	---	---	---	---	Q9I6V8	---	---	0006935 // chemotaxis // inferred from electronic annotation	---	0050568 // protein-glutamine glutaminase activity // inferred from electronic annotation	Chemotaxis // ---
PA0175_at	1194.04	P	637.301	P	-0.905803	1.87359	PA0175 /DEF=probable chemotaxis protein methyltransferase /FUNCTION=Adaptation, protection; Chemotaxis; Transcriptional regulators	PA0175	---	---	---	---	---	---	Q9I6V7	---	---	---	---	0008168 // methyltransferase activity // inferred from electronic annotation /// 0008757 // S-adenosylmethionine-dependent methyltransferase activity // inferred from electronic annotation /// 0008983 // protein-glutamate O-methyltransferase activity // inferred from electronic annotation /// 0016740 // transferase activity // inferred from electronic annotation	Chemotaxis // --- /// Two-component System // ---
PA0176_at	2303.25	P	1485.71	P	-0.63252	1.55027	PA0176 /DEF=probable chemotaxis transducer /FUNCTION=Adaptation, protection; Chemotaxis	PA0176	---	---	---	---	---	---	Q9I6V6	---	---	0006935 // chemotaxis // inferred from electronic annotation /// 0007165 // signal transduction // inferred from electronic annotation	0016020 // membrane // inferred from electronic annotation /// 0016021 // integral to membrane // inferred from electronic annotation	0004871 // signal transducer activity // inferred from electronic annotation	Chemotactic transducer (MCP) // --- /// Chemotaxis // ---
PA0177_at	617.687	P	509.192	P	-0.278664	1.21307	PA0177 /DEF=probable purine-binding chemotaxis protein /FUNCTION=Adaptation, protection; Chemotaxis	PA0177	---	---	---	---	---	---	Q9I6V5	---	---	0006935 // chemotaxis // inferred from electronic annotation /// 0007165 // signal transduction // inferred from electronic annotation	0005622 // intracellular // inferred from electronic annotation	0004871 // signal transducer activity // inferred from electronic annotation	Chemotaxis // ---
PA0178_at	1194.63	P	1067.25	P	-0.162665	1.11935	PA0178 /DEF=probable two-component sensor /FUNCTION=Adaptation, protection; Chemotaxis; Two-component regulatory systems	PA0178	---	---	---	---	---	---	Q9I6V4	---	---	0000160 // two-component signal transduction system (phosphorelay) // inferred from electronic annotation /// 0006935 // chemotaxis // inferred from electronic annotation /// 0007165 // signal transduction // inferred from electronic annotation /// 0016310 // phosphorylation // inferred from electronic annotation /// 0018106 // peptidyl-histidine phosphorylation // inferred from electronic annota…	0005622 // intracellular // inferred from electronic annotation /// 0005737 // cytoplasm // inferred from electronic annotation	0000155 // two-component sensor activity // inferred from electronic annotation /// 0004673 // protein histidine kinase activity // inferred from electronic annotation /// 0004871 // signal transducer activity // inferred from electronic annotation /// 0005524 // ATP binding // inferred from electronic annotation /// 0016301 // kinase activity // inferred from electronic annotation /// 0016740 //…	Chemotaxis // --- /// Two-component System // ---
PA0179_at	1866.97	P	1662.75	P	-0.167123	1.12282	PA0179 /DEF=probable two-component response regulator /FUNCTION=Adaptation, protection; Chemotaxis; Two-component regulatory systems	PA0179	---	---	---	---	---	---	Q9I6V3	---	---	0000160 // two-component signal transduction system (phosphorelay) // inferred from electronic annotation /// 0006355 // regulation of transcription, DNA-dependent // inferred from electronic annotation	---	0000156 // two-component response regulator activity // inferred from electronic annotation	Chemotaxis // --- /// Two-component System // ---
PA0180_at	720.337	P	1637.21	P	1.18449	2.27283	PA0180 /DEF=probable chemotaxis transducer /FUNCTION=Adaptation, protection; Chemotaxis	PA0180	---	---	---	---	---	---	Q9I6V2	---	---	0006935 // chemotaxis // inferred from electronic annotation /// 0007165 // signal transduction // inferred from electronic annotation	0016020 // membrane // inferred from electronic annotation	0004871 // signal transducer activity // inferred from electronic annotation	Chemotactic transducer (MCP) // --- /// Chemotaxis // ---
PA0181_at	315.005	A	176.069	M	-0.839233	1.7891	PA0181 /DEF=probable transcriptional regulator /FUNCTION=Transcriptional regulators	PA0181	---	---	---	---	---	---	Q9I6V1	---	---	0006350 // transcription // inferred from electronic annotation /// 0006355 // regulation of transcription, DNA-dependent // inferred from electronic annotation /// 0045449 // regulation of transcription // inferred from electronic annotation	---	0003677 // DNA binding // inferred from electronic annotation /// 0003700 // transcription factor activity // inferred from electronic annotation	---
PA0182_at	134.727	A	103.209	A	-0.384467	1.30538	PA0182 /DEF=probable short-chain dehydrogenase /FUNCTION=Putative enzymes	PA0182	---	---	---	---	---	---	Q9I6V0	---	---	0008152 // metabolic process // inferred from electronic annotation /// 0055114 // oxidation reduction // inferred from electronic annotation	---	0003824 // catalytic activity // inferred from electronic annotation /// 0005488 // binding // inferred from electronic annotation /// 0016491 // oxidoreductase activity // inferred from electronic annotation	---
PA0183_atsA_at	220.398	P	209.696	P	-0.0718159	1.05104	PA0183 /GENE=atsA /DEF=arylsulfatase /FUNCTION=Carbon compound catabolism; Central intermediary metabolism	PA0183	---	---	arylsulfatase	atsA	---	---	P51691	---	---	0008152 // metabolic process // inferred from electronic annotation	0005737 // cytoplasm // inferred from electronic annotation	0003824 // catalytic activity // inferred from electronic annotation /// 0004065 // arylsulfatase activity // inferred from electronic annotation /// 0008484 // sulfuric ester hydrolase activity // inferred from electronic annotation /// 0016787 // hydrolase activity // inferred from electronic annotation /// 0046872 // metal ion binding // inferred from electronic annotation	Aromatic compound catabolism // ---
PA0184_at	13.9758	A	12.778	A	-0.129273	1.09374	PA0184 /DEF=probable ATP-binding component of ABC transporter /FUNCTION=Transport of small molecules	PA0184	---	---	---	---	---	---	Q9I6U9	---	---	---	---	0000166 // nucleotide binding // inferred from electronic annotation /// 0005524 // ATP binding // inferred from electronic annotation /// 0016887 // ATPase activity // inferred from electronic annotation /// 0017111 // nucleoside-triphosphatase activity // inferred from electronic annotation	---
PA0185_at	240.234	A	139.066	A	-0.788663	1.72747	PA0185 /DEF=probable permease of ABC transporter /FUNCTION=Membrane proteins; Transport of small molecules	PA0185	---	---	---	---	---	---	Q9I6U8	---	---	0006810 // transport // inferred from electronic annotation	0005886 // plasma membrane // inferred from electronic annotation /// 0016020 // membrane // inferred from electronic annotation /// 0016021 // integral to membrane // inferred from electronic annotation	0005215 // transporter activity // inferred from electronic annotation	---
PA0186_at	21.0523	A	57.5796	A	1.45158	2.73507	PA0186 /DEF=probable binding protein component of ABC transporter /FUNCTION=Transport of small molecules	PA0186	---	---	---	---	---	---	O33416	---	---	---	---	---	---
PA0187_at	92.1743	A	101.951	A	0.145434	1.10606	PA0187 /DEF=hypothetical protein /FUNCTION=Hypothetical, unclassified, unknown	PA0187	---	---	---	---	---	---	Q9I6U7	---	---	0055114 // oxidation reduction // inferred from electronic annotation	---	0016491 // oxidoreductase activity // inferred from electronic annotation	---
PA0188_at	124.801	A	51.939	A	-1.26474	2.40284	PA0188 /DEF=hypothetical protein /FUNCTION=Hypothetical, unclassified, unknown; Membrane proteins	PA0188	---	---	---	---	---	---	Q9I6U6	---	---	0055085 // transmembrane transport // inferred from electronic annotation	0016021 // integral to membrane // inferred from electronic annotation	---	---
PA0189_at	23.7408	A	91.8762	A	1.95232	3.86997	PA0189 /DEF=probable porin /FUNCTION=Membrane proteins; Transport of small molecules	PA0189	---	---	---	---	---	---	Q9I6U5	---	---	0006810 // transport // inferred from electronic annotation	0016021 // integral to membrane // inferred from electronic annotation	0015288 // porin activity // inferred from electronic annotation	---
PA0190_at	24.0791	A	64.5217	A	1.42201	2.67958	PA0190 /DEF=probable acid phosphatase /FUNCTION=Putative enzymes	PA0190	---	---	---	---	---	---	Q9I6U4	---	---	---	0016020 // membrane // inferred from electronic annotation /// 0030288 // outer membrane-bounded periplasmic space // inferred from electronic annotation	0003824 // catalytic activity // inferred from electronic annotation /// 0003993 // acid phosphatase activity // inferred from electronic annotation	---
PA0191_at	81.3683	A	173.245	P	1.09027	2.12914	PA0191 /DEF=probable transcriptional regulator /FUNCTION=Transcriptional regulators	PA0191	---	---	---	---	---	---	Q9I6U3	---	---	0006350 // transcription // inferred from electronic annotation /// 0006355 // regulation of transcription, DNA-dependent // inferred from electronic annotation /// 0045449 // regulation of transcription // inferred from electronic annotation	---	0003677 // DNA binding // inferred from electronic annotation /// 0003700 // transcription factor activity // inferred from electronic annotation	---
PA0192_at	114.931	P	135.144	A	0.233739	1.17588	PA0192 /DEF=probable TonB-dependent receptor /FUNCTION=Membrane proteins; Transport of small molecules	PA0192	---	---	---	---	---	---	Q9I6U2	---	---	0006810 // transport // inferred from electronic annotation	0005886 // plasma membrane // inferred from electronic annotation /// 0009279 // cell outer membrane // inferred from electronic annotation /// 0016020 // membrane // inferred from electronic annotation	0004872 // receptor activity // inferred from electronic annotation /// 0005215 // transporter activity // inferred from electronic annotation	---
PA0193_at	13.3554	A	11.9845	A	-0.156251	1.11439	PA0193 /DEF=hypothetical protein /FUNCTION=Hypothetical, unclassified, unknown; Putative enzymes	PA0193	---	---	---	---	---	---	Q9I6U1	---	---	0055114 // oxidation reduction // inferred from electronic annotation	---	0016491 // oxidoreductase activity // inferred from electronic annotation	---
PA0194_at	262.012	P	138.216	P	-0.922709	1.89567	PA0194 /DEF=hypothetical protein /FUNCTION=Hypothetical, unclassified, unknown; Putative enzymes	PA0194	---	---	---	---	---	---	Q9I6U0	---	---	0055114 // oxidation reduction // inferred from electronic annotation	---	0016491 // oxidoreductase activity // inferred from electronic annotation	---
PA0195_pntA_at	1161.64	P	2596.89	P	1.16061	2.23552	PA0195 /GENE=pntA /DEF=still frameshift pyridine nucleotide transhydrogenase alpha subunit /FUNCTION=Energy metabolism; Transport of small molecules	PA0195	---	---	still frameshift pyridine nucleotide transhydrogenase alpha subunit	pntA	---	---	Q14T74	---	---	0008152 // metabolic process // inferred from electronic annotation /// 0055114 // oxidation reduction // inferred from electronic annotation	---	0003824 // catalytic activity // inferred from electronic annotation /// 0005488 // binding // inferred from electronic annotation /// 0016491 // oxidoreductase activity // inferred from electronic annotation	---
PA0196_pntB_at	248.265	P	515.069	P	1.05288	2.07467	PA0196 /GENE=pntB /DEF=pyridine nucleotide transhydrogenase, beta subunit /FUNCTION=Energy metabolism; Transport of small molecules	PA0196	---	---	pyridine nucleotide transhydrogenase, beta subunit	pntB	---	---	Q9I6T9	---	---	0055114 // oxidation reduction // inferred from electronic annotation	0016021 // integral to membrane // inferred from electronic annotation	0008746 // NAD(P) transhydrogenase activity // inferred from electronic annotation /// 0008750 // NAD(P)+ transhydrogenase (AB-specific) activity // inferred from electronic annotation /// 0016491 // oxidoreductase activity // inferred from electronic annotation /// 0050661 // NADP or NADPH binding // inferred from electronic annotation	Nicotinate and nicotinamide metabolism // ---
PA0197_at	46.981	A	80.7218	A	0.780881	1.71818	PA0197 /DEF=hypothetical protein /FUNCTION=Transport of small molecules	PA0197	---	---	---	---	---	---	Q9RMT3	---	---	0006810 // transport // inferred from electronic annotation /// 0006826 // iron ion transport // inferred from electronic annotation /// 0015031 // protein transport // inferred from electronic annotation	0005886 // plasma membrane // inferred from electronic annotation /// 0016020 // membrane // inferred from electronic annotation /// 0016021 // integral to membrane // inferred from electronic annotation /// 0030288 // outer membrane-bounded periplasmic space // inferred from electronic annotation	0005381 // iron ion transmembrane transporter activity // inferred from electronic annotation /// 0008565 // protein transporter activity // inferred from electronic annotation	---
PA0198_exbB1_at	103.713	A	34.3847	A	-1.59276	3.01626	PA0198 /GENE=exbB1 /DEF=transport protein ExbB /FUNCTION=Transport of small molecules	PA0198	---	---	transport protein ExbB	exbB1	---	---	Q9RMT2	---	---	0006810 // transport // inferred from electronic annotation /// 0015031 // protein transport // inferred from electronic annotation	0016020 // membrane // inferred from electronic annotation /// 0016021 // integral to membrane // inferred from electronic annotation	0008565 // protein transporter activity // inferred from electronic annotation	---
PA0199_exbD1_at	33.3301	A	34.8107	A	0.0627031	1.04442	PA0199 /GENE=exbD1 /DEF=transport protein ExbD /FUNCTION=Transport of small molecules	PA0199	---	---	transport protein ExbD	exbD1	---	---	Q9RMT1	---	---	0006810 // transport // inferred from electronic annotation /// 0015031 // protein transport // inferred from electronic annotation	0005886 // plasma membrane // inferred from electronic annotation /// 0016020 // membrane // inferred from electronic annotation /// 0016021 // integral to membrane // inferred from electronic annotation	0005215 // transporter activity // inferred from electronic annotation	---
PA0200_i_at	8672.2	P	3453.29	P	-1.32843	2.51128	PA0200 /DEF=hypothetical protein /FUNCTION=Hypothetical, unclassified, unknown	PA0200	---	---	---	---	---	---	Q9I6T8	---	---	---	---	---	---
PA0201_at	566.245	P	3244.65	P	2.51856	5.73012	PA0201 /DEF=hypothetical protein /FUNCTION=Hypothetical, unclassified, unknown	PA0201	---	---	---	---	---	---	Q9I6T7	---	---	---	---	---	---
PA0202_at	100.425	A	73.3996	A	-0.452279	1.3682	PA0202 /DEF=probable amidase /FUNCTION=Putative enzymes	PA0202	---	---	---	---	---	---	Q9I6T6	---	---	---	---	0016884 // carbon-nitrogen ligase activity, with glutamine as amido-N-donor // inferred from electronic annotation	---
PA0203_at	86.865	A	29.1227	A	-1.57663	2.98273	PA0203 /DEF=probable binding protein component of ABC transporter /FUNCTION=Transport of small molecules	PA0203	---	---	---	---	---	---	Q9I6T5	---	---	0006810 // transport // inferred from electronic annotation	0030288 // outer membrane-bounded periplasmic space // inferred from electronic annotation	0005215 // transporter activity // inferred from electronic annotation	---
PA0204_at	30.231	A	58.6376	A	0.955798	1.93965	PA0204 /DEF=probable permease of ABC transporter /FUNCTION=Membrane proteins; Transport of small molecules	PA0204	---	---	---	---	---	---	Q9I6T4	---	---	0006810 // transport // inferred from electronic annotation	0005886 // plasma membrane // inferred from electronic annotation /// 0016020 // membrane // inferred from electronic annotation /// 0016021 // integral to membrane // inferred from electronic annotation	0005215 // transporter activity // inferred from electronic annotation	---
PA0205_at	284.64	A	150.935	A	-0.915212	1.88585	PA0205 /DEF=probable permease of ABC transporter /FUNCTION=Membrane proteins; Transport of small molecules	PA0205	---	---	---	---	---	---	Q9I6T3	---	---	0006810 // transport // inferred from electronic annotation	0005886 // plasma membrane // inferred from electronic annotation /// 0016020 // membrane // inferred from electronic annotation /// 0016021 // integral to membrane // inferred from electronic annotation	0005215 // transporter activity // inferred from electronic annotation	---
PA0206_at	137.066	A	73.9722	A	-0.889812	1.85293	PA0206 /DEF=probable ATP-binding component of ABC transporter /FUNCTION=Transport of small molecules	PA0206	---	---	---	---	---	---	Q9I6T2	---	---	0006810 // transport // inferred from electronic annotation /// 0015846 // polyamine transport // inferred from electronic annotation	0005886 // plasma membrane // inferred from electronic annotation /// 0016020 // membrane // inferred from electronic annotation /// 0043190 // ATP-binding cassette (ABC) transporter complex // inferred from electronic annotation	0000166 // nucleotide binding // inferred from electronic annotation /// 0005215 // transporter activity // inferred from electronic annotation /// 0005524 // ATP binding // inferred from electronic annotation /// 0015417 // polyamine-transporting ATPase activity // inferred from electronic annotation /// 0016787 // hydrolase activity // inferred from electronic annotation /// 0016820 // hydrolas…	---
PA0207_at	829.487	P	367.804	P	-1.17328	2.25524	PA0207 /DEF=probable transcriptional regulator /FUNCTION=Transcriptional regulators	PA0207	---	---	---	---	---	---	Q9I6T1	---	---	0006350 // transcription // inferred from electronic annotation /// 0006355 // regulation of transcription, DNA-dependent // inferred from electronic annotation /// 0045449 // regulation of transcription // inferred from electronic annotation	---	0003677 // DNA binding // inferred from electronic annotation /// 0003700 // transcription factor activity // inferred from electronic annotation	---
PA0208_mdcA_at	22.0959	A	38.6942	A	0.808335	1.75119	PA0208 /GENE=mdcA /DEF=malonate decarboxylase alpha subunit /FUNCTION=Carbon compound catabolism	PA0208	---	---	malonate decarboxylase alpha subunit	mdcA	---	---	Q9I6T0	---	---	---	---	---	---
PA0209_at	357.449	P	286.337	P	-0.320021	1.24835	PA0209 /DEF=conserved hypothetical protein /FUNCTION=Putative enzymes	PA0209	---	---	---	---	---	---	Q9I6S9	---	---	0006732 // coenzyme metabolic process // inferred from electronic annotation	---	0000166 // nucleotide binding // inferred from electronic annotation /// 0005524 // ATP binding // inferred from electronic annotation /// 0016740 // transferase activity // inferred from electronic annotation /// 0046917 // triphosphoribosyl-dephospho-CoA synthase activity // inferred from electronic annotation	---
PA0210_mdcC_at	240.005	P	302.544	P	0.334076	1.26057	PA0210 /GENE=mdcC /DEF=malonate decarboxylase delta subunit /FUNCTION=Carbon compound catabolism	PA0210	---	---	malonate decarboxylase delta subunit	mdcC	---	---	Q9I6S8	---	---	---	0005737 // cytoplasm // inferred from electronic annotation	0000036 // acyl carrier activity // inferred from electronic annotation	---
PA0211_mdcD_at	246.641	A	129.042	A	-0.934569	1.91132	PA0211 /GENE=mdcD /DEF=malonate decarboxylase beta subunit /FUNCTION=Carbon compound catabolism	PA0211	---	---	malonate decarboxylase beta subunit	mdcD	---	---	Q9I6S7	---	---	---	---	0016874 // ligase activity // inferred from electronic annotation	---
PA0212_mdcE_at	263.68	P	122.439	P	-1.10673	2.15357	PA0212 /GENE=mdcE /DEF=malonate decarboxylase gamma subunit /FUNCTION=Carbon compound catabolism	PA0212	---	---	malonate decarboxylase gamma subunit	mdcE	---	---	Q9I6S6	---	---	---	---	---	---
PA0213_at	125.799	A	51.3692	A	-1.29215	2.44892	PA0213 /DEF=hypothetical protein /FUNCTION=Carbon compound catabolism	PA0213	---	---	---	---	---	---	Q9I6S5	---	---	---	---	0016740 // transferase activity // inferred from electronic annotation /// 0016779 // nucleotidyltransferase activity // inferred from electronic annotation	---
PA0214_at	176.709	A	318.86	P	0.851546	1.80443	PA0214 /DEF=probable acyl transferase /FUNCTION=Carbon compound catabolism	PA0214	---	---	---	---	---	---	Q9I6S4	---	---	0008152 // metabolic process // inferred from electronic annotation	---	0003824 // catalytic activity // inferred from electronic annotation /// 0005488 // binding // inferred from electronic annotation /// 0016740 // transferase activity // inferred from electronic annotation	---
PA0215_at	365.064	P	427.651	P	0.228286	1.17144	PA0215 /DEF=probable transporter /FUNCTION=Membrane proteins; Transport of small molecules	PA0215	---	---	---	---	---	---	Q9I6S3	---	---	---	---	---	---
PA0216_at	293.816	M	234.339	P	-0.326317	1.25381	PA0216 /DEF=probable transporter /FUNCTION=Membrane proteins; Transport of small molecules	PA0216	---	---	---	---	---	---	Q9I6S2	---	---	---	---	---	---
PA0217_at	206.648	A	149.979	A	-0.462412	1.37784	PA0217 /DEF=probable transcriptional regulator /FUNCTION=Transcriptional regulators	PA0217	---	---	---	---	---	---	Q9I6S1	---	---	0006350 // transcription // inferred from electronic annotation /// 0006355 // regulation of transcription, DNA-dependent // inferred from electronic annotation /// 0045449 // regulation of transcription // inferred from electronic annotation	---	0003677 // DNA binding // inferred from electronic annotation /// 0003700 // transcription factor activity // inferred from electronic annotation	---
PA0218_at	136.341	M	163.978	M	0.266286	1.20271	PA0218 /DEF=probable transcriptional regulator /FUNCTION=Transcriptional regulators	PA0218	---	---	---	---	---	---	Q9I6S0	---	---	0006350 // transcription // inferred from electronic annotation /// 0006355 // regulation of transcription, DNA-dependent // inferred from electronic annotation /// 0045449 // regulation of transcription // inferred from electronic annotation	---	0003677 // DNA binding // inferred from electronic annotation /// 0003700 // transcription factor activity // inferred from electronic annotation	---
PA0219_at	138.011	A	95.1799	A	-0.536056	1.45	PA0219 /DEF=probable aldehyde dehydrogenase /FUNCTION=Putative enzymes	PA0219	---	---	---	---	---	---	Q9I6R9	---	---	0008152 // metabolic process // inferred from electronic annotation /// 0055114 // oxidation reduction // inferred from electronic annotation	---	0016491 // oxidoreductase activity // inferred from electronic annotation	---
PA0220_at	135.399	A	86.8371	A	-0.640829	1.55922	PA0220 /DEF=probable amino acid permease /FUNCTION=Transport of small molecules	PA0220	---	---	---	---	---	---	Q9I6R8	---	---	0006810 // transport // inferred from electronic annotation /// 0006865 // amino acid transport // inferred from electronic annotation /// 0055085 // transmembrane transport // inferred from electronic annotation	0016020 // membrane // inferred from electronic annotation /// 0016021 // integral to membrane // inferred from electronic annotation	0015171 // amino acid transmembrane transporter activity // inferred from electronic annotation	---
PA0221_at	70.1372	A	52.3869	A	-0.420973	1.33883	PA0221 /DEF=probable aminotransferase /FUNCTION=Putative enzymes	PA0221	---	---	---	---	---	---	Q9I6R7	---	---	---	---	0003824 // catalytic activity // inferred from electronic annotation /// 0008483 // transaminase activity // inferred from electronic annotation /// 0016740 // transferase activity // inferred from electronic annotation /// 0030170 // pyridoxal phosphate binding // inferred from electronic annotation	---
PA0222_at	13.5936	A	7.81941	A	-0.797799	1.73845	PA0222 /DEF=hypothetical protein /FUNCTION=Hypothetical, unclassified, unknown	PA0222	---	---	---	---	---	---	Q9I6R6	---	---	0006810 // transport // inferred from electronic annotation	---	0005215 // transporter activity // inferred from electronic annotation	---
PA0223_at	216.996	A	137.386	A	-0.659433	1.57946	PA0223 /DEF=probable dihydrodipicolinate synthetase /FUNCTION=Amino acid biosynthesis and metabolism; Cell wall / LPS / capsule	PA0223	---	---	---	---	---	---	Q9I6R5	---	---	0008152 // metabolic process // inferred from electronic annotation	---	0003824 // catalytic activity // inferred from electronic annotation /// 0016829 // lyase activity // inferred from electronic annotation	---
PA0224_at	133.549	P	107.445	P	-0.313773	1.24295	PA0224 /DEF=probable aldolase /FUNCTION=Putative enzymes	PA0224	---	---	---	---	---	---	Q9I6R4	---	---	---	---	0046872 // metal ion binding // inferred from electronic annotation	---
PA0225_at	306.376	M	200.586	P	-0.61108	1.5274	PA0225 /DEF=probable transcriptional regulator /FUNCTION=Transcriptional regulators	PA0225	---	---	---	---	---	---	Q9I6R3	---	---	---	---	0043565 // sequence-specific DNA binding // inferred from electronic annotation	---
PA0226_at	526.359	P	215.203	A	-1.29035	2.44587	PA0226 /DEF=probable CoA transferase, subunit A /FUNCTION=Carbon compound catabolism	PA0226	---	---	---	---	---	---	Q9I6R2	---	---	0008152 // metabolic process // inferred from electronic annotation	---	0008410 // CoA-transferase activity // inferred from electronic annotation /// 0016740 // transferase activity // inferred from electronic annotation	---
PA0227_at	95.4699	A	79.5721	A	-0.262784	1.19979	PA0227 /DEF=probable CoA transferase, subunit B /FUNCTION=Carbon compound catabolism	PA0227	---	---	---	---	---	---	Q9I6R1	---	---	0008152 // metabolic process // inferred from electronic annotation	---	0008410 // CoA-transferase activity // inferred from electronic annotation /// 0016740 // transferase activity // inferred from electronic annotation	---
PA0228_pcaF_at	159.596	P	124.987	P	-0.352653	1.27691	PA0228 /GENE=pcaF /DEF=beta-ketoadipyl CoA thiolase PcaF /FUNCTION=Carbon compound catabolism; Fatty acid and phospholipid metabolism	PA0228	---	---	beta-ketoadipyl CoA thiolase PcaF	pcaF	---	---	Q9I6R0	---	---	0008152 // metabolic process // inferred from electronic annotation /// 0019439 // aromatic compound catabolic process // inferred from electronic annotation /// 0019619 // protocatechuate catabolic process // inferred from electronic annotation	---	0003824 // catalytic activity // inferred from electronic annotation /// 0008415 // acyltransferase activity // inferred from electronic annotation /// 0016740 // transferase activity // inferred from electronic annotation /// 0016747 // transferase activity, transferring acyl groups other than amino-acyl groups // inferred from electronic annotation /// 0033812 // 3-oxoadipyl-CoA thiolase activi…	Aromatic compound catabolism // ---
PA0229_pcaT_at	94.7333	A	63.3452	A	-0.580638	1.49551	PA0229 /GENE=pcaT /DEF=dicarboxylic acid transporter PcaT /FUNCTION=Membrane proteins; Transport of small molecules	PA0229	---	---	dicarboxylic acid transporter PcaT	pcaT	---	---	Q9I6Q9	---	---	0006810 // transport // inferred from electronic annotation /// 0055085 // transmembrane transport // inferred from electronic annotation	0016020 // membrane // inferred from electronic annotation /// 0016021 // integral to membrane // inferred from electronic annotation	0005215 // transporter activity // inferred from electronic annotation	Aromatic compound catabolism // ---
PA0230_pcaB_at	510.028	P	454.44	P	-0.166485	1.12232	PA0230 /GENE=pcaB /DEF=3-carboxy-cis,cis-muconate cycloisomerase /FUNCTION=Carbon compound catabolism	PA0230	---	---	3-carboxy-cis,cis-muconate cycloisomerase	pcaB	---	---	Q9I6Q8	---	---	0019439 // aromatic compound catabolic process // inferred from electronic annotation /// 0019619 // protocatechuate catabolic process // inferred from electronic annotation	0005737 // cytoplasm // inferred from electronic annotation	0003824 // catalytic activity // inferred from electronic annotation /// 0016853 // isomerase activity // inferred from electronic annotation /// 0047472 // 3-carboxy-cis,cis-muconate cycloisomerase activity // inferred from electronic annotation	Aromatic compound catabolism // ---
PA0231_pcaD_at	486.552	P	378.233	P	-0.363317	1.28638	PA0231 /GENE=pcaD /DEF=beta-ketoadipate enol-lactone hydrolase /FUNCTION=Carbon compound catabolism	PA0231	---	---	beta-ketoadipate enol-lactone hydrolase	pcaD	---	---	Q9I6Q7	---	---	0019614 // catechol catabolic process // inferred from electronic annotation	---	0016787 // hydrolase activity // inferred from electronic annotation /// 0047570 // 3-oxoadipate enol-lactonase activity // inferred from electronic annotation	Aromatic compound catabolism // ---
PA0232_pcaC_at	474.628	P	513.699	P	0.114125	1.08232	PA0232 /GENE=pcaC /DEF=gamma-carboxymuconolactone decarboxylase /FUNCTION=Carbon compound catabolism	PA0232	---	---	gamma-carboxymuconolactone decarboxylase	pcaC	---	---	Q9I6Q6	---	---	---	---	---	Aromatic compound catabolism // ---
PA0233_at	21.5745	A	10.0244	A	-1.10581	2.1522	PA0233 /DEF=probable transcriptional regulator /FUNCTION=Transcriptional regulators	PA0233	---	---	---	---	---	---	Q9I6Q5	---	---	0006350 // transcription // inferred from electronic annotation /// 0006355 // regulation of transcription, DNA-dependent // inferred from electronic annotation /// 0045449 // regulation of transcription // inferred from electronic annotation	---	0003677 // DNA binding // inferred from electronic annotation /// 0003700 // transcription factor activity // inferred from electronic annotation	---
PA0234_at	143.975	A	92.0206	A	-0.645785	1.56459	PA0234 /DEF=hypothetical protein /FUNCTION=Hypothetical, unclassified, unknown	PA0234	---	---	---	---	---	---	Q9I6Q4	---	---	---	---	---	---
PA0235_pcaK_at	632.837	P	437.123	P	-0.533793	1.44773	PA0235 /GENE=pcaK /DEF=4-hydroxybenzoate transporter PcaK /FUNCTION=Carbon compound catabolism; Membrane proteins; Transport of small molecules	PA0235	---	---	4-hydroxybenzoate transporter PcaK	pcaK	---	---	Q9I6Q3	---	---	0006810 // transport // inferred from electronic annotation /// 0055085 // transmembrane transport // inferred from electronic annotation	0005886 // plasma membrane // inferred from electronic annotation /// 0016020 // membrane // inferred from electronic annotation /// 0016021 // integral to membrane // inferred from electronic annotation	0005215 // transporter activity // inferred from electronic annotation	Aromatic compound catabolism // ---
PA0236_at	122.929	P	124.031	P	0.0128731	1.00896	PA0236 /DEF=probable transcriptional regulator /FUNCTION=Transcriptional regulators	PA0236	---	---	---	---	---	---	Q9I6Q2	---	---	0006350 // transcription // inferred from electronic annotation /// 0006355 // regulation of transcription, DNA-dependent // inferred from electronic annotation /// 0045449 // regulation of transcription // inferred from electronic annotation	---	0003677 // DNA binding // inferred from electronic annotation	---
PA0237_at	162.688	P	141.162	P	-0.20476	1.15249	PA0237 /DEF=probable oxidoreductase /FUNCTION=Putative enzymes	PA0237	---	---	---	---	---	---	Q9I6Q1	---	---	0008152 // metabolic process // inferred from electronic annotation /// 0055114 // oxidation reduction // inferred from electronic annotation	---	0003824 // catalytic activity // inferred from electronic annotation /// 0005488 // binding // inferred from electronic annotation /// 0016491 // oxidoreductase activity // inferred from electronic annotation	---
PA0238_at	229.632	P	115.617	P	-0.989973	1.98615	PA0238 /DEF=hypothetical protein /FUNCTION=Hypothetical, unclassified, unknown	PA0238	---	---	---	---	---	---	Q9I6Q0	---	---	---	---	---	---
PA0239_at	12.8027	A	31.1873	A	1.28451	2.436	PA0239 /DEF=hypothetical protein /FUNCTION=Hypothetical, unclassified, unknown; Membrane proteins	PA0239	---	---	---	---	---	---	Q9I6P9	---	---	---	0016020 // membrane // inferred from electronic annotation	---	---
PA0240_at	139.539	P	97.1566	P	-0.52228	1.43622	PA0240 /DEF=probable porin /FUNCTION=Membrane proteins; Transport of small molecules	PA0240	---	---	---	---	---	---	Q9I6P8	---	---	0006810 // transport // inferred from electronic annotation	0016021 // integral to membrane // inferred from electronic annotation	0015288 // porin activity // inferred from electronic annotation	---
PA0241_at	180.625	P	152.411	A	-0.245036	1.18512	PA0241 /DEF=probable MFS transporter /FUNCTION=Membrane proteins; Transport of small molecules	PA0241	---	---	---	---	---	---	Q9I6P7	---	---	0055085 // transmembrane transport // inferred from electronic annotation	---	---	---
PA0242_at	21.1105	A	89.1982	A	2.07905	4.2253	PA0242 /DEF=hypothetical protein /FUNCTION=Putative enzymes	PA0242	---	---	---	---	---	---	Q9I6P6	---	---	0009072 // aromatic amino acid family metabolic process // inferred from electronic annotation	---	0003868 // 4-hydroxyphenylpyruvate dioxygenase activity // inferred from electronic annotation	---
PA0243_at	18.0778	A	62.5937	A	1.7918	3.46247	PA0243 /DEF=probable transcriptional regulator /FUNCTION=Transcriptional regulators	PA0243	---	---	---	---	---	---	Q9I6P5	---	---	0006350 // transcription // inferred from electronic annotation /// 0006355 // regulation of transcription, DNA-dependent // inferred from electronic annotation /// 0045449 // regulation of transcription // inferred from electronic annotation	---	0003677 // DNA binding // inferred from electronic annotation /// 0003700 // transcription factor activity // inferred from electronic annotation /// 0030528 // transcription regulator activity // inferred from electronic annotation	---
PA0244_at	144.417	A	105.364	A	-0.454863	1.37065	PA0244 /DEF=hypothetical protein /FUNCTION=Putative enzymes	PA0244	---	---	---	---	---	---	Q9I6P4	---	---	0008152 // metabolic process // inferred from electronic annotation	---	0003824 // catalytic activity // inferred from electronic annotation /// 0005488 // binding // inferred from electronic annotation	---
PA0245_aroQ2_at	125.346	A	101.324	P	-0.306942	1.23708	PA0245 /GENE=aroQ2 /DEF=3-dehydroquinate dehydratase /FUNCTION=Amino acid biosynthesis and metabolism	PA0245	---	---	3-dehydroquinate dehydratase	aroQ2	---	---	Q9I6P3	---	---	0008652 // cellular amino acid biosynthetic process // inferred from electronic annotation /// 0009073 // aromatic amino acid family biosynthetic process // inferred from electronic annotation	---	0003855 // 3-dehydroquinate dehydratase activity // inferred from electronic annotation /// 0016829 // lyase activity // inferred from electronic annotation	Phenylalanine, tyrosine and tryptophan biosynthesis // ---
PA0246_at	139.914	A	185.236	P	0.404824	1.32393	PA0246 /DEF=probable MFS transporter /FUNCTION=Membrane proteins; Transport of small molecules	PA0246	---	---	---	---	---	---	Q9I6P2	---	---	0006810 // transport // inferred from electronic annotation /// 0015904 // tetracycline transport // inferred from electronic annotation /// 0046677 // response to antibiotic // inferred from electronic annotation /// 0055085 // transmembrane transport // inferred from electronic annotation	0016020 // membrane // inferred from electronic annotation /// 0016021 // integral to membrane // inferred from electronic annotation	0015520 // tetracycline:hydrogen antiporter activity // inferred from electronic annotation	---
PA0247_pobA_at	126.963	A	54.4877	A	-1.22041	2.33013	PA0247 /GENE=pobA /DEF=p-hydroxybenzoate hydroxylase /FUNCTION=Carbon compound catabolism	PA0247	---	---	p-hydroxybenzoate hydroxylase	pobA	---	---	P20586	---	---	0008152 // metabolic process // inferred from electronic annotation /// 0019439 // aromatic compound catabolic process // inferred from electronic annotation /// 0043639 // benzoate catabolic process // inferred from electronic annotation /// 0055114 // oxidation reduction // inferred from electronic annotation	---	0004497 // monooxygenase activity // inferred from electronic annotation /// 0016491 // oxidoreductase activity // inferred from electronic annotation /// 0018659 // 4-hydroxybenzoate 3-monooxygenase activity // inferred from electronic annotation /// 0050660 // FAD binding // inferred from electronic annotation	Aromatic compound catabolism // ---
PA0248_at	253.803	P	339.3	P	0.418853	1.33686	PA0248 /DEF=probable transcriptional regulator /FUNCTION=Transcriptional regulators	PA0248	---	---	---	---	---	---	Q9I6P1	---	---	0006350 // transcription // inferred from electronic annotation /// 0006355 // regulation of transcription, DNA-dependent // inferred from electronic annotation /// 0045449 // regulation of transcription // inferred from electronic annotation	0005622 // intracellular // inferred from electronic annotation	0003677 // DNA binding // inferred from electronic annotation /// 0003700 // transcription factor activity // inferred from electronic annotation /// 0043565 // sequence-specific DNA binding // inferred from electronic annotation	---
PA0249_at	312.934	P	212.503	P	-0.558377	1.47261	PA0249 /DEF=probable acetyltransferase /FUNCTION=Putative enzymes	PA0249	---	---	---	---	---	---	Q9I6P0	---	---	0008152 // metabolic process // inferred from electronic annotation	---	0008080 // N-acetyltransferase activity // inferred from electronic annotation /// 0016740 // transferase activity // inferred from electronic annotation	---
PA0250_at	1970.93	P	2056.56	P	0.0613516	1.04344	PA0250 /DEF=conserved hypothetical protein /FUNCTION=Hypothetical, unclassified, unknown	PA0250	---	---	---	---	---	---	Q9I6N9	---	---	---	---	---	---
PA0251_at	11.5175	A	50.5527	A	2.13396	4.38922	PA0251 /DEF=hypothetical protein /FUNCTION=Hypothetical, unclassified, unknown	PA0251	---	---	---	---	---	---	Q9I6N8	---	---	---	---	---	---
PA0252_at	13.0477	A	2.9473	A	-2.14633	4.427	PA0252 /DEF=hypothetical protein /FUNCTION=Hypothetical, unclassified, unknown	PA0252	---	---	---	---	---	---	Q9I6N7	---	---	---	---	---	---
PA0253_at	30.1389	A	82.6319	A	1.45507	2.7417	PA0253 /DEF=probable transcriptional regulator /FUNCTION=Transcriptional regulators	PA0253	---	---	---	---	---	---	Q9I6N6	---	---	0006350 // transcription // inferred from electronic annotation /// 0006355 // regulation of transcription, DNA-dependent // inferred from electronic annotation /// 0045449 // regulation of transcription // inferred from electronic annotation	0005622 // intracellular // inferred from electronic annotation	0003677 // DNA binding // inferred from electronic annotation /// 0003700 // transcription factor activity // inferred from electronic annotation	---
PA0254_at	188.129	A	191.66	P	0.0268316	1.01877	PA0254 /DEF=conserved hypothetical protein /FUNCTION=Hypothetical, unclassified, unknown	PA0254	---	---	---	---	---	---	Q9I6N5	---	---	---	---	---	---
PA0255_at	116.347	A	187.948	A	0.691898	1.61541	PA0255 /DEF=conserved hypothetical protein /FUNCTION=Hypothetical, unclassified, unknown	PA0255	---	---	---	---	---	---	Q9I6N4	---	---	---	---	---	---
PA0256_at	151.709	A	140.305	P	-0.112742	1.08128	PA0256 /DEF=hypothetical protein /FUNCTION=Hypothetical, unclassified, unknown	PA0256	---	---	---	---	---	---	Q9I6N3	---	---	---	---	---	---
PA0257_at	295.71	P	226.909	P	-0.38207	1.30321	PA0257 /DEF=hypothetical protein /FUNCTION=Related to phage, transposon, or plasmid	PA0257	---	---	---	---	---	---	Q9I6N2	---	---	0015074 // DNA integration // inferred from electronic annotation	---	0003676 // nucleic acid binding // inferred from electronic annotation /// 0003677 // DNA binding // inferred from electronic annotation	---
PA0258_at	553.12	P	869.182	P	0.652066	1.57142	PA0258 /DEF=hypothetical protein /FUNCTION=Hypothetical, unclassified, unknown	PA0258	---	---	---	---	---	---	Q9I6N1	---	---	---	---	---	---
PA0259_at	1632.68	P	1454.83	P	-0.166393	1.12225	PA0259 /DEF=hypothetical protein /FUNCTION=Hypothetical, unclassified, unknown	PA0259	---	---	---	---	---	---	Q9I6N0	---	---	---	---	---	---
PA0260_at	343.784	P	233.681	P	-0.556958	1.47116	PA0260 /DEF=hypothetical protein /FUNCTION=Membrane proteins; Hypothetical, unclassified, unknown	PA0260	---	---	---	---	---	---	Q9I6M9	---	---	---	---	---	---
PA0261_at	292.363	A	338.216	P	0.210186	1.15684	PA0261 /DEF=hypothetical protein /FUNCTION=Hypothetical, unclassified, unknown	PA0261	---	---	---	---	---	---	Q9I6M8	---	---	---	---	---	---
PA0262_at	250.304	A	217.162	P	-0.204905	1.15261	PA0262 /DEF=conserved hypothetical protein /FUNCTION=Hypothetical, unclassified, unknown	PA0262	---	---	---	---	---	---	Q9I6M7	---	---	---	---	---	---
PA0263_hcpC_s_at	432.272	P	287.861	P	-0.586568	1.50167	PA0263 /GENE=hcpC /DEF=secreted protein Hcp /FUNCTION=Secreted Factors (toxins, enzymes, alginate)	PA0263	---	---	secreted protein Hcp /// secreted protein Hcp /// secreted protein Hcp	hcpA /// hcpB /// hcpC	---	---	Q9HI36	---	---	---	0005576 // extracellular region // inferred from electronic annotation	---	---
PA0264_at	27.9809	A	76.3456	A	1.4481	2.72849	PA0264 /DEF=hypothetical protein /FUNCTION=Hypothetical, unclassified, unknown	PA0264	---	---	---	---	---	---	Q9I6M6	---	---	---	---	---	---
PA0265_gabD_at	2073.38	P	1738.84	P	-0.253859	1.19239	PA0265 /GENE=gabD /DEF=succinate-semialdehyde dehydrogenase /FUNCTION=Amino acid biosynthesis and metabolism; Carbon compound catabolism; Central intermediary metabolism	PA0265	---	---	succinate-semialdehyde dehydrogenase	gabD	---	---	Q9I6M5	---	---	0008152 // metabolic process // inferred from electronic annotation /// 0055114 // oxidation reduction // inferred from electronic annotation	---	0016491 // oxidoreductase activity // inferred from electronic annotation /// 0016620 // oxidoreductase activity, acting on the aldehyde or oxo group of donors, NAD or NADP as acceptor // inferred from electronic annotation	Butanoate metabolism // --- /// Glutamate metabolism // --- /// Tyrosine metabolism // ---
PA0266_gabT_at	1442.75	P	1112.66	P	-0.374814	1.29667	PA0266 /GENE=gabT /DEF=4-aminobutyrate aminotransferase /FUNCTION=Amino acid biosynthesis and metabolism; Carbon compound catabolism; Central intermediary metabolism	PA0266	---	---	4-aminobutyrate aminotransferase	gabT	---	---	Q9I6M4	---	---	0009448 // gamma-aminobutyric acid metabolic process // inferred from electronic annotation	---	0003824 // catalytic activity // inferred from electronic annotation /// 0003867 // 4-aminobutyrate transaminase activity // inferred from electronic annotation /// 0008483 // transaminase activity // inferred from electronic annotation /// 0016740 // transferase activity // inferred from electronic annotation /// 0030170 // pyridoxal phosphate binding // inferred from electronic annotation	Alanine and Aspartate metabolism // --- /// Beta-Alanine metabolism // --- /// Butanoate metabolism // --- /// Glutamate metabolism // --- /// Propanoate metabolism // ---
PA0267_at	167.568	A	90.6309	A	-0.886669	1.8489	PA0267 /DEF=hypothetical protein /FUNCTION=Hypothetical, unclassified, unknown	PA0267	---	---	---	---	---	---	Q9I6M3	---	---	0000160 // two-component signal transduction system (phosphorelay) // inferred from electronic annotation /// 0006355 // regulation of transcription, DNA-dependent // inferred from electronic annotation	---	0000156 // two-component response regulator activity // inferred from electronic annotation	---
PA0268_at	21.4758	A	116.914	P	2.44467	5.444	PA0268 /DEF=probable transcriptional regulator /FUNCTION=Transcriptional regulators	PA0268	---	---	---	---	---	---	Q9I6M2	---	---	0006350 // transcription // inferred from electronic annotation /// 0006355 // regulation of transcription, DNA-dependent // inferred from electronic annotation /// 0009058 // biosynthetic process // inferred from electronic annotation /// 0045449 // regulation of transcription // inferred from electronic annotation	0005622 // intracellular // inferred from electronic annotation	0003677 // DNA binding // inferred from electronic annotation /// 0003700 // transcription factor activity // inferred from electronic annotation /// 0003824 // catalytic activity // inferred from electronic annotation /// 0016769 // transferase activity, transferring nitrogenous groups // inferred from electronic annotation /// 0030170 // pyridoxal phosphate binding // inferred from electronic a…	---
PA0269_at	378.416	P	254.368	P	-0.573058	1.48767	PA0269 /DEF=conserved hypothetical protein /FUNCTION=Hypothetical, unclassified, unknown	PA0269	---	---	---	---	---	---	Q9I6M1	---	---	---	---	---	---
PA0270_at	386.299	P	206.392	P	-0.904334	1.87168	PA0270 /DEF=hypothetical protein /FUNCTION=Hypothetical, unclassified, unknown	PA0270	---	---	---	---	---	---	Q9I6M0	---	---	---	---	---	---
PA0271_at	302.197	P	176.959	P	-0.772071	1.70772	PA0271 /DEF=hypothetical protein /FUNCTION=Hypothetical, unclassified, unknown	PA0271	---	---	---	---	---	---	Q9I6L9	---	---	0017000 // antibiotic biosynthetic process // inferred from electronic annotation	0005737 // cytoplasm // inferred from electronic annotation	0016491 // oxidoreductase activity // inferred from electronic annotation	---
PA0272_at	70.8521	A	42.8056	A	-0.72701	1.6552	PA0272 /DEF=probable transcriptional regulator /FUNCTION=Transcriptional regulators	PA0272	---	---	---	---	---	---	Q9I6L8	---	---	0006350 // transcription // inferred from electronic annotation /// 0006355 // regulation of transcription, DNA-dependent // inferred from electronic annotation /// 0045449 // regulation of transcription // inferred from electronic annotation	---	0003677 // DNA binding // inferred from electronic annotation /// 0003700 // transcription factor activity // inferred from electronic annotation	---
PA0273_at	128.971	A	163.201	M	0.339601	1.26541	PA0273 /DEF=probable MFS transporter /FUNCTION=Membrane proteins; Transport of small molecules	PA0273	---	---	---	---	---	---	Q9I6L7	---	---	0055085 // transmembrane transport // inferred from electronic annotation	---	---	---
PA0274_at	80.7325	A	157.179	A	0.961183	1.94691	PA0274 /DEF=hypothetical protein /FUNCTION=Hypothetical, unclassified, unknown	PA0274	---	---	---	---	---	---	Q9I6L6	---	---	---	---	---	---
PA0275_at	202.815	P	327.658	P	0.692029	1.61555	PA0275 /DEF=probable transcriptional regulator /FUNCTION=Transcriptional regulators	PA0275	---	---	---	---	---	---	Q9I6L5	---	---	0006355 // regulation of transcription, DNA-dependent // inferred from electronic annotation /// 0045449 // regulation of transcription // inferred from electronic annotation	0005622 // intracellular // inferred from electronic annotation	0003677 // DNA binding // inferred from electronic annotation /// 0003700 // transcription factor activity // inferred from electronic annotation	---
PA0276_at	788.793	P	1021.95	P	0.37361	1.29559	PA0276 /DEF=hypothetical protein /FUNCTION=Hypothetical, unclassified, unknown; Membrane proteins	PA0276	---	---	---	---	---	---	Q9I6L4	---	---	---	---	---	---
PA0277_at	149.113	A	70.238	A	-1.08609	2.12297	PA0277 /DEF=conserved hypothetical protein /FUNCTION=Hypothetical, unclassified, unknown	PA0277	---	---	---	---	---	---	Q9I6L3	---	---	0006508 // proteolysis // inferred from electronic annotation	0016020 // membrane // inferred from electronic annotation /// 0016021 // integral to membrane // inferred from electronic annotation	0004222 // metalloendopeptidase activity // inferred from electronic annotation /// 0008233 // peptidase activity // inferred from electronic annotation /// 0008237 // metallopeptidase activity // inferred from electronic annotation /// 0016787 // hydrolase activity // inferred from electronic annotation /// 0046872 // metal ion binding // inferred from electronic annotation	---
PA0278_at	67.3826	A	46.202	A	-0.544421	1.45843	PA0278 /DEF=hypothetical protein /FUNCTION=Hypothetical, unclassified, unknown	PA0278	---	---	---	---	---	---	Q9I6L2	---	---	---	0016021 // integral to membrane // inferred from electronic annotation	---	---
PA0279_at	557.327	P	581.771	P	0.0619274	1.04386	PA0279 /DEF=probable transcriptional regulator /FUNCTION=Transcriptional regulators	PA0279	---	---	---	---	---	---	Q9I6L1	---	---	0006350 // transcription // inferred from electronic annotation /// 0006355 // regulation of transcription, DNA-dependent // inferred from electronic annotation /// 0045449 // regulation of transcription // inferred from electronic annotation	0005622 // intracellular // inferred from electronic annotation	0003677 // DNA binding // inferred from electronic annotation /// 0003700 // transcription factor activity // inferred from electronic annotation	---
PA0280_cysA_at	81.5306	P	522.859	P	2.68101	6.41304	PA0280 /GENE=cysA /DEF=sulfate transport protein CysA /FUNCTION=Transport of small molecules	PA0280	---	---	sulfate transport protein CysA	cysA	---	---	Q9I6L0	---	---	0006810 // transport // inferred from electronic annotation /// 0008272 // sulfate transport // inferred from electronic annotation	0005886 // plasma membrane // inferred from electronic annotation /// 0016020 // membrane // inferred from electronic annotation	0000166 // nucleotide binding // inferred from electronic annotation /// 0005524 // ATP binding // inferred from electronic annotation /// 0015419 // sulfate transmembrane-transporting ATPase activity // inferred from electronic annotation /// 0016787 // hydrolase activity // inferred from electronic annotation /// 0016887 // ATPase activity // inferred from electronic annotation /// 0017111 // n…	---
PA0281_cysW_at	90.2725	A	328.827	P	1.86497	3.6426	PA0281 /GENE=cysW /DEF=sulfate transport protein CysW /FUNCTION=Membrane proteins; Transport of small molecules	PA0281	---	---	sulfate transport protein CysW	cysW	---	---	Q9I6K9	---	---	0006810 // transport // inferred from electronic annotation /// 0008272 // sulfate transport // inferred from electronic annotation	0005886 // plasma membrane // inferred from electronic annotation /// 0016020 // membrane // inferred from electronic annotation /// 0016021 // integral to membrane // inferred from electronic annotation	0005215 // transporter activity // inferred from electronic annotation /// 0015116 // sulfate transmembrane transporter activity // inferred from electronic annotation /// 0015563 // uptake transmembrane transporter activity // inferred from electronic annotation	---
PA0282_cysT_at	209.114	P	314.968	P	0.590913	1.5062	PA0282 /GENE=cysT /DEF=sulfate transport protein CysT /FUNCTION=Membrane proteins; Transport of small molecules	PA0282	---	---	sulfate transport protein CysT	cysT	---	---	Q9I6K8	---	---	0006810 // transport // inferred from electronic annotation /// 0008272 // sulfate transport // inferred from electronic annotation	0016020 // membrane // inferred from electronic annotation /// 0016021 // integral to membrane // inferred from electronic annotation	0005215 // transporter activity // inferred from electronic annotation /// 0015116 // sulfate transmembrane transporter activity // inferred from electronic annotation /// 0015563 // uptake transmembrane transporter activity // inferred from electronic annotation	---
PA0283_sbp_at	320.92	M	1778.54	P	2.47041	5.54202	PA0283 /GENE=sbp /DEF=sulfate-binding protein precursor /FUNCTION=Transport of small molecules	PA0283	---	---	sulfate-binding protein precursor	sbp	---	---	Q9I6K7	---	---	0006810 // transport // inferred from electronic annotation /// 0008272 // sulfate transport // inferred from electronic annotation	0030288 // outer membrane-bounded periplasmic space // inferred from electronic annotation	0005215 // transporter activity // inferred from electronic annotation /// 0008271 // secondary active sulfate transmembrane transporter activity // inferred from electronic annotation /// 0015419 // sulfate transmembrane-transporting ATPase activity // inferred from electronic annotation	---
PA0284_at	449.688	P	16313.1	P	5.18096	36.2765	PA0284 /DEF=hypothetical protein /FUNCTION=Hypothetical, unclassified, unknown	PA0284	---	---	---	---	---	---	Q9I6K6	---	---	---	---	---	---
PA0285_at	123.997	A	69.8456	A	-0.828059	1.7753	PA0285 /DEF=conserved hypothetical protein /FUNCTION=Hypothetical, unclassified, unknown; Membrane proteins	PA0285	---	---	---	---	---	---	Q9I6K5	---	---	0000160 // two-component signal transduction system (phosphorelay) // inferred from electronic annotation /// 0006355 // regulation of transcription, DNA-dependent // inferred from electronic annotation /// 0007165 // signal transduction // inferred from electronic annotation	---	0000155 // two-component sensor activity // inferred from electronic annotation /// 0004871 // signal transducer activity // inferred from electronic annotation	---
PA0286_at	510.769	P	712.424	P	0.480068	1.39481	PA0286 /DEF=probable fatty acid desaturase /FUNCTION=Fatty acid and phospholipid metabolism	PA0286	---	---	---	---	---	---	Q9I6K4	---	---	0006629 // lipid metabolic process // inferred from electronic annotation /// 0055114 // oxidation reduction // inferred from electronic annotation	---	0016491 // oxidoreductase activity // inferred from electronic annotation	---
PA0287_at	7.82912	A	12.924	A	0.723126	1.65076	PA0287 /DEF=probable sodium:solute symporter /FUNCTION=Transport of small molecules	PA0287	---	---	---	---	---	---	Q9I6K3	---	---	0006810 // transport // inferred from electronic annotation /// 0006811 // ion transport // inferred from electronic annotation /// 0006814 // sodium ion transport // inferred from electronic annotation /// 0055085 // transmembrane transport // inferred from electronic annotation	0016020 // membrane // inferred from electronic annotation /// 0016021 // integral to membrane // inferred from electronic annotation	0005215 // transporter activity // inferred from electronic annotation	---
PA0288_speB1_at	107.364	A	31.7181	A	-1.75913	3.38493	PA0288 /GENE=speB1 /DEF=agmatinase /FUNCTION=Amino acid biosynthesis and metabolism	PA0288	---	---	agmatinase	speB1	---	---	Q9I6K2	---	---	0006596 // polyamine biosynthetic process // inferred from electronic annotation	---	0008783 // agmatinase activity // inferred from electronic annotation /// 0016787 // hydrolase activity // inferred from electronic annotation /// 0016813 // hydrolase activity, acting on carbon-nitrogen (but not peptide) bonds, in linear amidines // inferred from electronic annotation /// 0046872 // metal ion binding // inferred from electronic annotation	Arginine and proline metabolism // ---
PA0289_at	729.585	A	464.461	A	-0.651517	1.57082	PA0289 /DEF=probable transcriptional regulator /FUNCTION=Transcriptional regulators	PA0289	---	---	---	---	---	---	Q9I6K1	---	---	0006350 // transcription // inferred from electronic annotation /// 0006355 // regulation of transcription, DNA-dependent // inferred from electronic annotation /// 0045449 // regulation of transcription // inferred from electronic annotation	---	0003677 // DNA binding // inferred from electronic annotation /// 0003700 // transcription factor activity // inferred from electronic annotation	---
PA0290_at	704.165	P	656.493	P	-0.101136	1.07262	PA0290 /DEF=hypothetical protein /FUNCTION=Hypothetical, unclassified, unknown	PA0290	---	---	---	---	---	---	Q9I6K0	---	---	0000160 // two-component signal transduction system (phosphorelay) // inferred from electronic annotation /// 0006355 // regulation of transcription, DNA-dependent // inferred from electronic annotation /// 0007165 // signal transduction // inferred from electronic annotation	---	0000155 // two-component sensor activity // inferred from electronic annotation /// 0004871 // signal transducer activity // inferred from electronic annotation	---
PA0291_oprE_at	746.843	P	985.176	P	0.399576	1.31912	PA0291 /GENE=oprE /DEF=outer membrane porin OprE precursor /FUNCTION=Membrane proteins	PA0291	---	---	Anaerobically-induced outer membrane porin OprE precursor	oprE	---	---	Q51510	---	---	0006810 // transport // inferred from electronic annotation	0016021 // integral to membrane // inferred from electronic annotation	0015288 // porin activity // inferred from electronic annotation	---
PA0292_at	842.818	P	398.44	P	-1.08086	2.1153	PA0292 /DEF=conserved hypothetical protein /FUNCTION=Hypothetical, unclassified, unknown	PA0292	---	---	agmatine deiminase	aguA	---	---	Q9I6J9	---	---	0006596 // polyamine biosynthetic process // inferred from electronic annotation /// 0009446 // putrescine biosynthetic process // inferred from electronic annotation	---	0016787 // hydrolase activity // inferred from electronic annotation /// 0047632 // agmatine deiminase activity // inferred from electronic annotation	Arginine and proline metabolism // ---
PA0293_at	53.6052	A	59.0226	P	0.138894	1.10106	PA0293 /DEF=probable hydratase /FUNCTION=Putative enzymes	PA0293	---	---	N-carbamoylputrescine amidohydrolase	aguB	---	---	Q9I6J8	---	---	0006596 // polyamine biosynthetic process // inferred from electronic annotation /// 0006807 // nitrogen compound metabolic process // inferred from electronic annotation	---	0016787 // hydrolase activity // inferred from electronic annotation /// 0016810 // hydrolase activity, acting on carbon-nitrogen (but not peptide) bonds // inferred from electronic annotation /// 0050126 // N-carbamoylputrescine amidase activity // inferred from electronic annotation	Arginine and proline metabolism // ---
PA0294_at	104.565	A	109.454	A	0.0659236	1.04675	PA0294 /DEF=probable transcriptional regulator /FUNCTION=Transcriptional regulators	PA0294	---	---	transcriptional regulator AguR	aguR	---	---	Q9I6J7	---	---	0006350 // transcription // inferred from electronic annotation /// 0006355 // regulation of transcription, DNA-dependent // inferred from electronic annotation /// 0045449 // regulation of transcription // inferred from electronic annotation	---	0003677 // DNA binding // inferred from electronic annotation /// 0003700 // transcription factor activity // inferred from electronic annotation	Arginine and proline metabolism // ---
PA0295_at	181.571	A	143.192	A	-0.342579	1.26802	PA0295 /DEF=probable periplasmic polyamine binding protein /FUNCTION=Transport of small molecules	PA0295	---	---	---	---	---	---	Q9I6J6	---	---	0006810 // transport // inferred from electronic annotation	0030288 // outer membrane-bounded periplasmic space // inferred from electronic annotation	0005215 // transporter activity // inferred from electronic annotation	---
PA0296_s_at	945.475	P	735.99	P	-0.361352	1.28463	PA0296 /DEF=probable glutamine synthetase /FUNCTION=Putative enzymes	PA0296	---	---	---	---	---	---	Q9I275 /// Q9I6J5	---	---	0006542 // glutamine biosynthetic process // inferred from electronic annotation /// 0006807 // nitrogen compound metabolic process // inferred from electronic annotation	---	0003824 // catalytic activity // inferred from electronic annotation /// 0004356 // glutamate-ammonia ligase activity // inferred from electronic annotation	---
PA0297_at	435.281	P	302.789	P	-0.523633	1.43757	PA0297 /DEF=probable glutamine amidotransferase /FUNCTION=Amino acid biosynthesis and metabolism	PA0297	---	---	probable glutamine amidotransferase	spuA	---	---	Q9I6J4	---	---	0006541 // glutamine metabolic process // inferred from electronic annotation	---	0016740 // transferase activity // inferred from electronic annotation /// 0016787 // hydrolase activity // inferred from electronic annotation	---
PA0298_at	301.121	P	261.109	P	-0.205689	1.15324	PA0298 /DEF=probable glutamine synthetase /FUNCTION=Putative enzymes	PA0298	---	---	probable glutamine synthetase	spuB	---	---	Q9I6J3	---	---	0006542 // glutamine biosynthetic process // inferred from electronic annotation /// 0006807 // nitrogen compound metabolic process // inferred from electronic annotation	---	0003824 // catalytic activity // inferred from electronic annotation /// 0004356 // glutamate-ammonia ligase activity // inferred from electronic annotation	---
PA0299_at	1928.57	P	1128.04	P	-0.773713	1.70966	PA0299 /DEF=probable aminotransferase /FUNCTION=Putative enzymes	PA0299	---	---	putrescine aminotransferase	spuC	---	---	Q9I6J2	---	---	---	---	0003824 // catalytic activity // inferred from electronic annotation /// 0008483 // transaminase activity // inferred from electronic annotation /// 0016740 // transferase activity // inferred from electronic annotation /// 0030170 // pyridoxal phosphate binding // inferred from electronic annotation	---
PA0300_potF2_at	1607.08	P	1424.05	P	-0.17445	1.12853	PA0300 /GENE=potF2 /DEF=polyamine transport protein /FUNCTION=Transport of small molecules	PA0300	---	---	polyamine transport protein	spuD	---	---	Q9I6J1	---	---	0006810 // transport // inferred from electronic annotation	0030288 // outer membrane-bounded periplasmic space // inferred from electronic annotation	0005215 // transporter activity // inferred from electronic annotation	---
PA0301_potF3_at	444.149	A	314.738	M	-0.496892	1.41117	PA0301 /GENE=potF3 /DEF=polyamine transport protein /FUNCTION=Transport of small molecules	PA0301	---	---	polyamine transport protein	spuE	---	---	Q9I6J0	---	---	0006810 // transport // inferred from electronic annotation	0030288 // outer membrane-bounded periplasmic space // inferred from electronic annotation	0005215 // transporter activity // inferred from electronic annotation	---
PA0302_potG_at	69.0835	A	102.569	A	0.570179	1.48471	PA0302 /GENE=potG /DEF=polyamine transport protein PotG /FUNCTION=Transport of small molecules	PA0302	---	---	polyamine transport protein PotG	spuF	---	---	Q9I6I9	---	---	0006810 // transport // inferred from electronic annotation /// 0015846 // polyamine transport // inferred from electronic annotation	0005886 // plasma membrane // inferred from electronic annotation /// 0016020 // membrane // inferred from electronic annotation /// 0043190 // ATP-binding cassette (ABC) transporter complex // inferred from electronic annotation	0000166 // nucleotide binding // inferred from electronic annotation /// 0005215 // transporter activity // inferred from electronic annotation /// 0005524 // ATP binding // inferred from electronic annotation /// 0015417 // polyamine-transporting ATPase activity // inferred from electronic annotation /// 0016787 // hydrolase activity // inferred from electronic annotation /// 0016820 // hydrolas…	---
PA0303_potH_at	156.78	P	161.772	P	0.0452232	1.03184	PA0303 /GENE=potH /DEF=polyamine transport protein PotH /FUNCTION=Membrane proteins; Transport of small molecules	PA0303	---	---	polyamine transport protein PotH	spuG	---	---	Q9I6I8	---	---	0006810 // transport // inferred from electronic annotation	0005886 // plasma membrane // inferred from electronic annotation /// 0016020 // membrane // inferred from electronic annotation /// 0016021 // integral to membrane // inferred from electronic annotation	0005215 // transporter activity // inferred from electronic annotation	---
PA0304_potI_at	41.3592	A	289.448	P	2.80702	6.99839	PA0304 /GENE=potI /DEF=polyamine transport protein PotI /FUNCTION=Membrane proteins; Transport of small molecules	PA0304	---	---	polyamine transport protein PotI	spuH	---	---	Q9I6I7	---	---	0006810 // transport // inferred from electronic annotation	0005886 // plasma membrane // inferred from electronic annotation /// 0016020 // membrane // inferred from electronic annotation /// 0016021 // integral to membrane // inferred from electronic annotation	0005215 // transporter activity // inferred from electronic annotation	---
PA0305_at	43.7007	A	89.073	A	1.02733	2.03825	PA0305 /DEF=hypothetical protein /FUNCTION=Hypothetical, unclassified, unknown	PA0305	---	---	---	---	---	---	Q9I6I6	---	---	0017000 // antibiotic biosynthetic process // inferred from electronic annotation	---	0016787 // hydrolase activity // inferred from electronic annotation /// 0016811 // hydrolase activity, acting on carbon-nitrogen (but not peptide) bonds, in linear amides // inferred from electronic annotation	---
PA0306_at	159.196	A	120.583	P	-0.400778	1.32022	PA0306 /DEF=probable transcriptional regulator /FUNCTION=Transcriptional regulators	PA0306	---	---	---	---	---	---	Q9I6I5	---	---	0006350 // transcription // inferred from electronic annotation /// 0045449 // regulation of transcription // inferred from electronic annotation	---	0003677 // DNA binding // inferred from electronic annotation	---
PA0307_at	20.9342	A	36.3445	A	0.795876	1.73613	PA0307 /DEF=hypothetical protein /FUNCTION=Hypothetical, unclassified, unknown	PA0307	---	---	---	---	---	---	Q9I6I4	---	---	---	---	---	---
PA0308_at	303.825	P	223.067	P	-0.44576	1.36203	PA0308 /DEF=hypothetical protein /FUNCTION=Hypothetical, unclassified, unknown	PA0308	---	---	---	---	---	---	Q9I6I3	---	---	---	---	---	---
PA0309_at	386.332	P	366.913	P	-0.0744028	1.05293	PA0309 /DEF=hypothetical protein /FUNCTION=Hypothetical, unclassified, unknown	PA0309	---	---	---	---	---	---	Q9I6I2	---	---	---	---	---	---
PA0310_at	399.522	A	255.103	P	-0.647194	1.56612	PA0310 /DEF=hypothetical protein /FUNCTION=Hypothetical, unclassified, unknown	PA0310	---	---	---	---	---	---	Q9I6I1	---	---	0055114 // oxidation reduction // inferred from electronic annotation	---	0005506 // iron ion binding // inferred from electronic annotation /// 0016491 // oxidoreductase activity // inferred from electronic annotation /// 0016705 // oxidoreductase activity, acting on paired donors, with incorporation or reduction of molecular oxygen // inferred from electronic annotation /// 0031418 // L-ascorbic acid binding // inferred from electronic annotation	---
PA0311_at	318.443	A	285.819	P	-0.155935	1.11414	PA0311 /DEF=hypothetical protein /FUNCTION=Hypothetical, unclassified, unknown	PA0311	---	---	---	---	---	---	Q9I6I0	---	---	---	---	---	---
PA0312_at	1661.69	P	1240.78	P	-0.421407	1.33923	PA0312 /DEF=conserved hypothetical protein /FUNCTION=Hypothetical, unclassified, unknown	PA0312	---	---	---	---	---	---	Q9I6H9	---	---	---	---	---	---
PA0313_at	287.588	A	341.549	A	0.248086	1.18763	PA0313 /DEF=probable permease of ABC transporter /FUNCTION=Membrane proteins; Transport of small molecules	PA0313	---	---	---	---	---	---	Q9I6H8	---	---	0006810 // transport // inferred from electronic annotation	0005886 // plasma membrane // inferred from electronic annotation /// 0016020 // membrane // inferred from electronic annotation /// 0016021 // integral to membrane // inferred from electronic annotation	0005215 // transporter activity // inferred from electronic annotation	---
PA0314_at	620.053	P	366.25	P	-0.759562	1.69298	PA0314 /DEF=probable binding protein component of ABC transporter /FUNCTION=Transport of small molecules	PA0314	---	---	---	---	---	---	Q9I6H7	---	---	0006810 // transport // inferred from electronic annotation	0030288 // outer membrane-bounded periplasmic space // inferred from electronic annotation	0005215 // transporter activity // inferred from electronic annotation	---
PA0315_at	795.33	P	1431.07	P	0.847468	1.79934	PA0315 /DEF=hypothetical protein /FUNCTION=Hypothetical, unclassified, unknown	PA0315	---	---	---	---	---	---	Q9I6H6	---	---	---	---	---	---
PA0316_serA_at	578.145	A	193.882	A	-1.57625	2.98194	PA0316 /GENE=serA /DEF=D-3-phosphoglycerate dehydrogenase /FUNCTION=Amino acid biosynthesis and metabolism	PA0316	---	---	D-3-phosphoglycerate dehydrogenase	serA	---	---	Q9I6H5	---	---	0008152 // metabolic process // inferred from electronic annotation /// 0055114 // oxidation reduction // inferred from electronic annotation	---	0003824 // catalytic activity // inferred from electronic annotation /// 0005488 // binding // inferred from electronic annotation /// 0016491 // oxidoreductase activity // inferred from electronic annotation /// 0016597 // amino acid binding // inferred from electronic annotation /// 0016616 // oxidoreductase activity, acting on the CH-OH group of donors, NAD or NADP as acceptor // inferred from…	Glycine, serine and threonine metabolism // ---
PA0317_at	560.93	P	413.043	P	-0.441529	1.35804	PA0317 /DEF=hypothetical protein /FUNCTION=Hypothetical, unclassified, unknown	PA0317	---	---	---	---	---	---	Q9I6H4	---	---	---	---	0003824 // catalytic activity // inferred from electronic annotation /// 0016491 // oxidoreductase activity // inferred from electronic annotation /// 0050660 // FAD binding // inferred from electronic annotation	---
PA0318_at	1739.67	P	1636.19	P	-0.0884769	1.06325	PA0318 /DEF=conserved hypothetical protein /FUNCTION=Hypothetical, unclassified, unknown; Putative enzymes	PA0318	---	---	---	---	---	---	Q9I6H3	---	---	0008152 // metabolic process // inferred from electronic annotation	---	0003824 // catalytic activity // inferred from electronic annotation	---
PA0319_at	545.593	P	333.912	P	-0.708357	1.63394	PA0319 /DEF=hypothetical protein /FUNCTION=Hypothetical, unclassified, unknown	PA0319	---	---	---	---	---	---	Q9I6H2	---	---	---	---	---	---
PA0320_at	295.114	P	593.15	P	1.00713	2.0099	PA0320 /DEF=conserved hypothetical protein /FUNCTION=Hypothetical, unclassified, unknown	PA0320	---	---	---	---	---	---	Q9I6H1	---	---	---	---	---	---
PA0321_at	25.472	A	43.8485	A	0.783614	1.72144	PA0321 /DEF=probable acetylpolyamine aminohydrolase /FUNCTION=Putative enzymes	PA0321	---	---	---	---	---	---	Q9I6H0	---	---	---	---	0016787 // hydrolase activity // inferred from electronic annotation	---
PA0322_at	29.8894	A	54.3904	A	0.863719	1.81972	PA0322 /DEF=probable transporter /FUNCTION=Membrane proteins; Transport of small molecules	PA0322	---	---	---	---	---	---	Q9I6G9	---	---	0006810 // transport // inferred from electronic annotation /// 0006865 // amino acid transport // inferred from electronic annotation /// 0055085 // transmembrane transport // inferred from electronic annotation	0016020 // membrane // inferred from electronic annotation /// 0016021 // integral to membrane // inferred from electronic annotation	0015171 // amino acid transmembrane transporter activity // inferred from electronic annotation	---
PA0323_at	130.58	A	80.5032	A	-0.697817	1.62205	PA0323 /DEF=probable binding protein component of ABC transporter /FUNCTION=Transport of small molecules	PA0323	---	---	---	---	---	---	Q9I6G8	---	---	0006810 // transport // inferred from electronic annotation	0030288 // outer membrane-bounded periplasmic space // inferred from electronic annotation	0005215 // transporter activity // inferred from electronic annotation	---
PA0324_at	10.5895	A	18.3136	A	0.790287	1.72942	PA0324 /DEF=probable permease of ABC transporter /FUNCTION=Membrane proteins; Transport of small molecules	PA0324	---	---	---	---	---	---	Q9I6G7	---	---	0006810 // transport // inferred from electronic annotation	0005886 // plasma membrane // inferred from electronic annotation /// 0016020 // membrane // inferred from electronic annotation /// 0016021 // integral to membrane // inferred from electronic annotation	0005215 // transporter activity // inferred from electronic annotation	---
PA0325_at	144.096	A	136.176	P	-0.0815537	1.05816	PA0325 /DEF=probable permease of ABC transporter /FUNCTION=Membrane proteins; Transport of small molecules	PA0325	---	---	---	---	---	---	Q9I6G6	---	---	0006810 // transport // inferred from electronic annotation	0005886 // plasma membrane // inferred from electronic annotation /// 0016020 // membrane // inferred from electronic annotation /// 0016021 // integral to membrane // inferred from electronic annotation	0005215 // transporter activity // inferred from electronic annotation	---
PA0326_at	111.256	A	130.233	A	0.22721	1.17057	PA0326 /DEF=probable ATP-binding component of ABC transporter /FUNCTION=Transport of small molecules	PA0326	---	---	---	---	---	---	Q9I6G5	---	---	0006810 // transport // inferred from electronic annotation /// 0015846 // polyamine transport // inferred from electronic annotation	0005886 // plasma membrane // inferred from electronic annotation /// 0016020 // membrane // inferred from electronic annotation /// 0043190 // ATP-binding cassette (ABC) transporter complex // inferred from electronic annotation	0000166 // nucleotide binding // inferred from electronic annotation /// 0005215 // transporter activity // inferred from electronic annotation /// 0005524 // ATP binding // inferred from electronic annotation /// 0015417 // polyamine-transporting ATPase activity // inferred from electronic annotation /// 0016787 // hydrolase activity // inferred from electronic annotation /// 0016820 // hydrolas…	---
PA0327_at	19.0725	A	93.8442	A	2.29877	4.9204	PA0327 /DEF=hypothetical protein /FUNCTION=Hypothetical, unclassified, unknown	PA0327	---	---	---	---	---	---	Q9I6G4	---	---	---	---	---	---
PA0328_at	136.782	A	118.191	A	-0.21076	1.1573	PA0328 /DEF=hypothetical protein /FUNCTION=Hypothetical, unclassified, unknown	PA0328	---	---	---	---	---	---	Q9I6G3	---	---	0006508 // proteolysis // inferred from electronic annotation	0019867 // outer membrane // inferred from electronic annotation	0008233 // peptidase activity // inferred from electronic annotation	---
PA0329_at	6436.09	P	9311.45	P	0.532821	1.44676	PA0329 /DEF=conserved hypothetical protein /FUNCTION=Hypothetical, unclassified, unknown	PA0329	---	---	---	---	---	---	Q9I6G2	---	---	---	---	---	---
PA0330_rpiA_at	537.304	M	406.352	P	-0.40301	1.32226	PA0330 /GENE=rpiA /DEF=ribose 5-phosphate isomerase /FUNCTION=Energy metabolism	PA0330	---	---	ribose 5-phosphate isomerase	rpiA	---	---	Q9I6G1	---	---	0009052 // pentose-phosphate shunt, non-oxidative branch // inferred from electronic annotation	---	0004751 // ribose-5-phosphate isomerase activity // inferred from electronic annotation /// 0016853 // isomerase activity // inferred from electronic annotation	Carbon fixation // --- /// Pentose phosphate cycle // ---
PA0331_ilvA1_at	253.265	P	224.884	P	-0.171468	1.1262	PA0331 /GENE=ilvA1 /DEF=threonine dehydratase, biosynthetic /FUNCTION=Amino acid biosynthesis and metabolism	PA0331	---	---	threonine dehydratase, biosynthetic	ilvA1	---	---	Q9I6G0	---	---	0006520 // cellular amino acid metabolic process // inferred from electronic annotation /// 0008152 // metabolic process // inferred from electronic annotation /// 0009097 // isoleucine biosynthetic process // inferred from electronic annotation	---	0003824 // catalytic activity // inferred from electronic annotation /// 0004794 // L-threonine ammonia-lyase activity // inferred from electronic annotation /// 0030170 // pyridoxal phosphate binding // inferred from electronic annotation	Glycine, serine and threonine metabolism // ---
PA0332_at	1134.79	P	1651.58	P	0.54143	1.45541	PA0332 /DEF=hypothetical protein /FUNCTION=Hypothetical, unclassified, unknown	PA0332	---	---	---	---	---	---	Q9I6F9	---	---	---	---	---	---
PA0333_at	307.641	P	285.262	P	-0.108961	1.07845	PA0333 /DEF=hypothetical protein /FUNCTION=Putative enzymes	PA0333	---	---	---	---	---	---	Q9I6F8	---	---	0008152 // metabolic process // inferred from electronic annotation /// 0044237 // cellular metabolic process // inferred from electronic annotation	---	0003824 // catalytic activity // inferred from electronic annotation /// 0005488 // binding // inferred from electronic annotation /// 0050662 // coenzyme binding // inferred from electronic annotation	---
PA0334_at	242.085	P	130.587	P	-0.890503	1.85382	PA0334 /DEF=probable MFS transporter /FUNCTION=Membrane proteins; Transport of small molecules	PA0334	---	---	---	---	---	---	Q9I6F7	---	---	0015904 // tetracycline transport // inferred from electronic annotation /// 0046677 // response to antibiotic // inferred from electronic annotation /// 0055085 // transmembrane transport // inferred from electronic annotation	0016021 // integral to membrane // inferred from electronic annotation	0015520 // tetracycline:hydrogen antiporter activity // inferred from electronic annotation	---
PA0335_at	380.511	P	169.122	P	-1.16988	2.24992	PA0335 /DEF=hypothetical protein /FUNCTION=Hypothetical, unclassified, unknown	PA0335	---	---	---	---	---	---	Q9I6F6	---	---	0008152 // metabolic process // inferred from electronic annotation	---	0016791 // phosphatase activity // inferred from electronic annotation	---
PA0336_at	7964.46	P	7812.11	P	-0.0278634	1.0195	PA0336 /DEF=conserved hypothetical protein /FUNCTION=Hypothetical, unclassified, unknown	PA0336	---	---	Nudix hydrolase YgdP	ygdP	---	---	Q9X4P2	---	---	---	---	0016787 // hydrolase activity // inferred from electronic annotation /// 0016818 // hydrolase activity, acting on acid anhydrides, in phosphorus-containing anhydrides // inferred from electronic annotation	---
PA0337_ptsP_at	1262.86	P	1615.1	P	0.354931	1.27892	PA0337 /GENE=ptsP /DEF=phosphoenolpyruvate-protein phosphotransferase PtsP /FUNCTION=Transport of small molecules	PA0337	---	---	phosphoenolpyruvate-protein phosphotransferase PtsP	ptsP	---	---	Q9X4P3	---	---	0009401 // phosphoenolpyruvate-dependent sugar phosphotransferase system // inferred from electronic annotation /// 0016310 // phosphorylation // inferred from electronic annotation	0005737 // cytoplasm // inferred from electronic annotation	0003824 // catalytic activity // inferred from electronic annotation /// 0005351 // sugar:hydrogen symporter activity // inferred from electronic annotation /// 0008965 // phosphoenolpyruvate-protein phosphotransferase activity // inferred from electronic annotation /// 0016301 // kinase activity // inferred from electronic annotation /// 0016740 // transferase activity // inferred from electroni…	---
PA0338_at	138.931	A	99.9746	M	-0.474733	1.38966	PA0338 /DEF=hypothetical protein /FUNCTION=Hypothetical, unclassified, unknown	PA0338	---	---	---	---	---	---	Q9I6F5	---	---	0000160 // two-component signal transduction system (phosphorelay) // inferred from electronic annotation /// 0006355 // regulation of transcription, DNA-dependent // inferred from electronic annotation /// 0007165 // signal transduction // inferred from electronic annotation	---	0000155 // two-component sensor activity // inferred from electronic annotation /// 0004871 // signal transducer activity // inferred from electronic annotation	---
PA0339_at	324.401	P	187.089	P	-0.794049	1.73393	PA0339 /DEF=hypothetical protein /FUNCTION=Hypothetical, unclassified, unknown	PA0339	---	---	---	---	---	---	Q9I6F4	---	---	---	---	---	---
PA0340_at	242.199	P	168.023	P	-0.527536	1.44147	PA0340 /DEF=conserved hypothetical protein /FUNCTION=Hypothetical, unclassified, unknown; Membrane proteins	PA0340	---	---	---	---	---	---	Q9I6F3	---	---	---	0016021 // integral to membrane // inferred from electronic annotation	---	---
PA0341_lgt_at	86.6289	M	71.953	P	-0.267793	1.20396	PA0341 /GENE=lgt /DEF=prolipoprotein diacylglyceryl transferase /FUNCTION=Fatty acid and phospholipid metabolism; Translation, post-translational modification, degradation	PA0341	---	---	prolipoprotein diacylglyceryl transferase	lgt	---	---	Q9I6F2	---	---	0009249 // protein lipoylation // inferred from electronic annotation /// 0042158 // lipoprotein biosynthetic process // inferred from electronic annotation	0005886 // plasma membrane // inferred from electronic annotation /// 0016020 // membrane // inferred from electronic annotation /// 0016021 // integral to membrane // inferred from electronic annotation	0008961 // phosphatidylglycerol-prolipoprotein diacylglyceryl transferase activity // inferred from electronic annotation /// 0016740 // transferase activity // inferred from electronic annotation /// 0016757 // transferase activity, transferring glycosyl groups // inferred from electronic annotation	---
PA0342_thyA_at	647.476	P	542.647	P	-0.254814	1.19318	PA0342 /GENE=thyA /DEF=thymidylate synthase /FUNCTION=Biosynthesis of cofactors, prosthetic groups and carriers; Nucleotide biosynthesis and metabolism	PA0342	---	---	thymidylate synthase	thyA	---	---	---	---	---	---	---	---	Folate biosynthesis // --- /// One carbon pool by folate // --- /// Pyrimidine metabolism // ---
PA0343_at	150.801	A	196.82	P	0.384236	1.30517	PA0343 /DEF=hypothetical protein /FUNCTION=Hypothetical, unclassified, unknown	PA0343	---	---	---	---	---	---	Q9I6F0	---	---	---	---	---	---
PA0344_at	401.935	A	477.528	P	0.24862	1.18807	PA0344 /DEF=hypothetical protein /FUNCTION=Hypothetical, unclassified, unknown	PA0344	---	---	---	---	---	---	Q9I6E9	---	---	---	0005622 // intracellular // inferred from electronic annotation	0005525 // GTP binding // inferred from electronic annotation	---
PA0345_at	472.98	P	750.184	P	0.665464	1.58608	PA0345 /DEF=hypothetical protein /FUNCTION=Membrane proteins; Hypothetical, unclassified, unknown	PA0345	---	---	---	---	---	---	Q9I6E8	---	---	---	---	---	---
PA0346_at	244.103	M	163.333	P	-0.579677	1.49451	PA0346 /DEF=hypothetical protein /FUNCTION=Hypothetical, unclassified, unknown	PA0346	---	---	---	---	---	---	Q9I6E7	---	---	---	---	---	---
PA0347_glpQ_at	21.4319	A	104.231	A	2.28196	4.86338	PA0347 /GENE=glpQ /DEF=glycerophosphoryl diester phosphodiesterase, periplasmic /FUNCTION=Fatty acid and phospholipid metabolism	PA0347	---	---	glycerophosphoryl diester phosphodiesterase, periplasmic	glpQ	---	---	Q9I6E6	---	---	0006071 // glycerol metabolic process // inferred from electronic annotation /// 0006629 // lipid metabolic process // inferred from electronic annotation	---	0008081 // phosphoric diester hydrolase activity // inferred from electronic annotation /// 0008889 // glycerophosphodiester phosphodiesterase activity // inferred from electronic annotation	Glycerolipid metabolism // --- /// Phospholipid degradation // ---
PA0348_at	476.431	P	375.144	P	-0.344824	1.27	PA0348 /DEF=hypothetical protein /FUNCTION=Hypothetical, unclassified, unknown	PA0348	---	---	---	---	---	---	Q9I6E5	---	---	---	---	---	---
PA0349_at	260.376	A	154.865	P	-0.749583	1.68131	PA0349 /DEF=hypothetical protein /FUNCTION=Hypothetical, unclassified, unknown; Membrane proteins	PA0349	---	---	---	---	---	---	Q9I6E4	---	---	---	---	---	---
PA0350_folA_at	56.062	A	159.339	A	1.50701	2.8422	PA0350 /GENE=folA /DEF=dihydrofolate reductase /FUNCTION=Biosynthesis of cofactors, prosthetic groups and carriers	PA0350	---	---	dihydrofolate reductase	folA	---	---	Q9I6E3	---	---	0006545 // glycine biosynthetic process // inferred from electronic annotation /// 0009165 // nucleotide biosynthetic process // inferred from electronic annotation /// 0055114 // oxidation reduction // inferred from electronic annotation	---	0004146 // dihydrofolate reductase activity // inferred from electronic annotation /// 0050661 // NADP or NADPH binding // inferred from electronic annotation	Folate biosynthesis // --- /// One carbon pool by folate // ---
PA0351_at	697.067	P	712.84	A	0.0322806	1.02263	PA0351 /DEF=conserved hypothetical protein /FUNCTION=Hypothetical, unclassified, unknown	PA0351	---	---	---	---	---	---	Q9I6E2	---	---	---	---	---	---
PA0352_at	12.5102	A	71.9483	A	2.52386	5.75118	PA0352 /DEF=probable transporter /FUNCTION=Membrane proteins; Transport of small molecules	PA0352	---	---	---	---	---	---	Q9I6E1	---	---	0006810 // transport // inferred from electronic annotation /// 0055085 // transmembrane transport // inferred from electronic annotation	0016020 // membrane // inferred from electronic annotation	0005215 // transporter activity // inferred from electronic annotation	---
PA0353_ilvD_at	1218.43	P	1344.42	P	0.141963	1.10341	PA0353 /GENE=ilvD /DEF=dihydroxy-acid dehydratase /FUNCTION=Amino acid biosynthesis and metabolism; Biosynthesis of cofactors, prosthetic groups and carriers	PA0353	---	---	dihydroxy-acid dehydratase	ilvD	---	---	Q9I6E0	---	---	0008152 // metabolic process // inferred from electronic annotation /// 0008652 // cellular amino acid biosynthetic process // inferred from electronic annotation /// 0009082 // branched chain family amino acid biosynthetic process // inferred from electronic annotation /// 0009097 // isoleucine biosynthetic process // inferred from electronic annotation /// 0009099 // valine biosynthetic process…	---	0003824 // catalytic activity // inferred from electronic annotation /// 0004160 // dihydroxy-acid dehydratase activity // inferred from electronic annotation /// 0016829 // lyase activity // inferred from electronic annotation /// 0046872 // metal ion binding // inferred from electronic annotation /// 0051536 // iron-sulfur cluster binding // inferred from electronic annotation /// 0051539 // 4 …	Pantothenate and CoA biosynthesis // --- /// Valine, leucine and isoleucine biosynthesis // ---
PA0354_at	332.81	P	206.094	P	-0.691398	1.61485	PA0354 /DEF=conserved hypothetical protein /FUNCTION=Hypothetical, unclassified, unknown	PA0354	---	---	---	---	---	---	Q9I6D9	---	---	---	---	0003723 // RNA binding // inferred from electronic annotation	---
PA0355_pfpI_at	2488.42	P	4440.95	P	0.835639	1.78465	PA0355 /GENE=pfpI /DEF=protease PfpI /FUNCTION=Translation, post-translational modification, degradation	PA0355	---	---	protease PfpI	pfpI	---	---	Q9I6D8	---	---	---	---	0008233 // peptidase activity // inferred from electronic annotation /// 0016798 // hydrolase activity, acting on glycosyl bonds // inferred from electronic annotation	---
PA0356_at	100.289	A	204.369	A	1.02702	2.0378	PA0356 /DEF=hypothetical protein /FUNCTION=Hypothetical, unclassified, unknown	PA0356	---	---	---	---	---	---	Q9I6D7	---	---	---	---	---	---
PA0357_mutM_at	107.981	A	139.411	P	0.368564	1.29107	PA0357 /GENE=mutM /DEF=formamidopyrimidine-DNA glycosylase /FUNCTION=DNA replication, recombination, modification and repair	PA0357	---	---	formamidopyrimidine-DNA glycosylase	mutM	---	---	Q9L7T2	---	---	0006281 // DNA repair // inferred from electronic annotation /// 0006284 // base-excision repair // inferred from electronic annotation /// 0006289 // nucleotide-excision repair // inferred from electronic annotation /// 0006974 // response to DNA damage stimulus // inferred from electronic annotation /// 0008152 // metabolic process // inferred from electronic annotation	---	0003676 // nucleic acid binding // inferred from electronic annotation /// 0003677 // DNA binding // inferred from electronic annotation /// 0003684 // damaged DNA binding // inferred from electronic annotation /// 0003824 // catalytic activity // inferred from electronic annotation /// 0003906 // DNA-(apurinic or apyrimidinic site) lyase activity // inferred from electronic annotation /// 000827…	---
PA0358_at	277.907	M	110.257	P	-1.33373	2.52053	PA0358 /DEF=hypothetical protein /FUNCTION=Hypothetical, unclassified, unknown	PA0358	---	---	---	---	---	---	Q9I6D6	---	---	0008152 // metabolic process // inferred from electronic annotation	---	0008415 // acyltransferase activity // inferred from electronic annotation	---
PA0359_at	866.584	P	1162.05	P	0.423262	1.34096	PA0359 /DEF=hypothetical protein /FUNCTION=Hypothetical, unclassified, unknown	PA0359	---	---	---	---	---	---	Q9I6D5	---	---	---	---	---	---
PA0360_at	392.564	P	310.31	P	-0.33922	1.26507	PA0360 /DEF=hypothetical protein /FUNCTION=Hypothetical, unclassified, unknown	PA0360	---	---	---	---	---	---	Q9I6D4	---	---	---	---	0005488 // binding // inferred from electronic annotation	---
PA0361_at	19.1539	A	28.5978	A	0.57827	1.49306	PA0361 /DEF=probable gamma-glutamyltranspeptidase precursor /FUNCTION=Amino acid biosynthesis and metabolism	PA0361	---	---	---	---	---	---	Q9I6D3	---	---	---	---	0003840 // gamma-glutamyltransferase activity // inferred from electronic annotation	Glutathione metabolism // ---
PA0362_fdx1_at	771.427	P	959.563	P	0.314847	1.24388	PA0362 /GENE=fdx1 /DEF=ferredoxin [4Fe-4S] /FUNCTION=Energy metabolism	PA0362	---	---	ferredoxin [4Fe-4S]	fdx1	---	---	Q9I6D2	---	---	---	---	0009055 // electron carrier activity // inferred from electronic annotation /// 0051536 // iron-sulfur cluster binding // inferred from electronic annotation	---
PA0363_coaD_at	175.975	A	211.592	P	0.265911	1.20239	PA0363 /GENE=coaD /DEF=phosphopantetheine adenylyltransferase /FUNCTION=Central intermediary metabolism	PA0363	---	---	phosphopantetheine adenylyltransferase	coaD	---	---	Q9I6D1	---	---	0009058 // biosynthetic process // inferred from electronic annotation /// 0015937 // coenzyme A biosynthetic process // inferred from electronic annotation	0005737 // cytoplasm // inferred from electronic annotation	0000166 // nucleotide binding // inferred from electronic annotation /// 0003824 // catalytic activity // inferred from electronic annotation /// 0004595 // pantetheine-phosphate adenylyltransferase activity // inferred from electronic annotation /// 0005524 // ATP binding // inferred from electronic annotation /// 0016740 // transferase activity // inferred from electronic annotation /// 0016779…	Pantothenate and CoA biosynthesis // ---
PA0364_at	188.23	A	155.689	P	-0.273827	1.20901	PA0364 /DEF=probable oxidoreductase /FUNCTION=Putative enzymes	PA0364	---	---	---	---	---	---	Q9I6D0	---	---	---	---	0016614 // oxidoreductase activity, acting on CH-OH group of donors // inferred from electronic annotation /// 0050660 // FAD binding // inferred from electronic annotation	---
PA0365_at	232.713	A	236.911	A	0.025794	1.01804	PA0365 /DEF=hypothetical protein /FUNCTION=Hypothetical, unclassified, unknown; Membrane proteins	PA0365	---	---	---	---	---	---	Q9I6C9	---	---	---	---	---	---
PA0366_at	607.821	P	464.764	P	-0.387148	1.30781	PA0366 /DEF=probable aldehyde dehydrogenase /FUNCTION=Putative enzymes	PA0366	---	---	---	---	---	---	Q9I6C8	---	---	0006081 // cellular aldehyde metabolic process // inferred from electronic annotation /// 0008152 // metabolic process // inferred from electronic annotation /// 0055114 // oxidation reduction // inferred from electronic annotation	---	0004030 // aldehyde dehydrogenase [NAD(P)+] activity // inferred from electronic annotation /// 0016491 // oxidoreductase activity // inferred from electronic annotation /// 0050269 // coniferyl-aldehyde dehydrogenase activity // inferred from electronic annotation	---
PA0367_at	244.089	P	285.737	P	0.227282	1.17063	PA0367 /DEF=probable transcriptional regulator /FUNCTION=Transcriptional regulators	PA0367	---	---	---	---	---	---	Q9I6C7	---	---	0006350 // transcription // inferred from electronic annotation /// 0006355 // regulation of transcription, DNA-dependent // inferred from electronic annotation /// 0045449 // regulation of transcription // inferred from electronic annotation	---	0003677 // DNA binding // inferred from electronic annotation /// 0003700 // transcription factor activity // inferred from electronic annotation	---
PA0368_at	297.559	P	275.304	P	-0.112153	1.08084	PA0368 /DEF=conserved hypothetical protein /FUNCTION=Hypothetical, unclassified, unknown	PA0368	---	---	---	---	---	---	Q9I6C6	---	---	---	---	0004091 // carboxylesterase activity // inferred from electronic annotation	---
PA0369_at	185.67	P	167.156	P	-0.151551	1.11076	PA0369 /DEF=hypothetical protein /FUNCTION=Hypothetical, unclassified, unknown	PA0369	---	---	---	---	---	---	Q9I6C5	---	---	---	---	---	---
PA0370_at	449.479	P	311.498	P	-0.529032	1.44296	PA0370 /DEF=conserved hypothetical protein /FUNCTION=Hypothetical, unclassified, unknown	PA0370	---	---	---	---	---	---	Q9I6C4	---	---	0032259 // methylation // inferred from electronic annotation	---	0003676 // nucleic acid binding // inferred from electronic annotation /// 0008168 // methyltransferase activity // inferred from electronic annotation	---
PA0371_at	43.1014	A	24.1513	A	-0.835633	1.78464	PA0371 /DEF=hypothetical protein /FUNCTION=Hypothetical, unclassified, unknown	PA0371	---	---	---	---	---	---	Q9I6C3	---	---	0006508 // proteolysis // inferred from electronic annotation	---	0003824 // catalytic activity // inferred from electronic annotation /// 0004222 // metalloendopeptidase activity // inferred from electronic annotation /// 0008270 // zinc ion binding // inferred from electronic annotation /// 0046872 // metal ion binding // inferred from electronic annotation	---
PA0372_at	254.598	A	149.06	P	-0.772323	1.70802	PA0372 /DEF=probable zinc protease /FUNCTION=Putative enzymes	PA0372	---	---	---	---	---	---	Q9I6C2	---	---	0006508 // proteolysis // inferred from electronic annotation	---	0003824 // catalytic activity // inferred from electronic annotation /// 0004222 // metalloendopeptidase activity // inferred from electronic annotation /// 0008233 // peptidase activity // inferred from electronic annotation /// 0008270 // zinc ion binding // inferred from electronic annotation /// 0046872 // metal ion binding // inferred from electronic annotation	---
PA0373_ftsY_at	583.105	P	618.351	P	0.0846706	1.06045	PA0373 /GENE=ftsY /DEF=signal recognition particle receptor FtsY /FUNCTION=Protein secretion/export apparatus	PA0373	---	---	signal recognition particle receptor FtsY	ftsY	---	---	Q9I6C1	---	---	0006614 // SRP-dependent cotranslational protein targeting to membrane // inferred from electronic annotation	---	0000166 // nucleotide binding // inferred from electronic annotation /// 0004872 // receptor activity // inferred from electronic annotation /// 0005515 // protein binding // inferred from electronic annotation /// 0005525 // GTP binding // inferred from electronic annotation /// 0017111 // nucleoside-triphosphatase activity // inferred from electronic annotation	---
PA0374_ftsE_at	287.937	A	192.937	P	-0.577623	1.49239	PA0374 /GENE=ftsE /DEF=cell division protein FtsE /FUNCTION=Cell division; Transport of small molecules	PA0374	---	---	cell division protein FtsE	ftsE	---	---	Q9I6C0	---	---	0051301 // cell division // inferred from electronic annotation	---	0000166 // nucleotide binding // inferred from electronic annotation /// 0005524 // ATP binding // inferred from electronic annotation /// 0016887 // ATPase activity // inferred from electronic annotation /// 0017111 // nucleoside-triphosphatase activity // inferred from electronic annotation	---
PA0375_ftsX_at	970.395	P	840.016	P	-0.208155	1.15521	PA0375 /GENE=ftsX /DEF=cell division protein FtsX /FUNCTION=Cell division	PA0375	---	---	cell division protein FtsX	ftsX	---	---	Q9I6B9	---	---	0051301 // cell division // inferred from electronic annotation	0005886 // plasma membrane // inferred from electronic annotation /// 0016020 // membrane // inferred from electronic annotation /// 0016021 // integral to membrane // inferred from electronic annotation	---	---
PA0376_rpoH_at	6756.16	P	7970.7	P	0.238504	1.17977	PA0376 /GENE=rpoH /DEF=sigma factor RpoH /FUNCTION=Transcriptional regulators	PA0376	---	---	sigma factor RpoH	rpoH	---	---	P42378	---	---	0006350 // transcription // inferred from electronic annotation /// 0006352 // transcription initiation // inferred from electronic annotation /// 0006355 // regulation of transcription, DNA-dependent // inferred from electronic annotation /// 0006950 // response to stress // inferred from electronic annotation /// 0009408 // response to heat // inferred from electronic annotation /// 0045449 // …	---	0003677 // DNA binding // inferred from electronic annotation /// 0003700 // transcription factor activity // inferred from electronic annotation /// 0008270 // zinc ion binding // inferred from electronic annotation /// 0016987 // sigma factor activity // inferred from electronic annotation	---
PA0377_at	492.814	P	419.316	P	-0.233004	1.17528	PA0377 /DEF=hypothetical protein /FUNCTION=Hypothetical, unclassified, unknown	PA0377	---	---	---	---	---	---	Q9I6B8	---	---	---	---	---	---
PA0378_at	210.129	A	87.2642	A	-1.26781	2.40796	PA0378 /DEF=probable transglycosylase /FUNCTION=Cell wall / LPS / capsule	PA0378	---	---	---	---	---	---	Q9I6B7	---	---	0007047 // cellular cell wall organization // inferred from electronic annotation /// 0008360 // regulation of cell shape // inferred from electronic annotation /// 0009252 // peptidoglycan biosynthetic process // inferred from electronic annotation	0005886 // plasma membrane // inferred from electronic annotation /// 0009274 // peptidoglycan-based cell wall // inferred from electronic annotation /// 0016020 // membrane // inferred from electronic annotation /// 0016021 // integral to membrane // inferred from electronic annotation	0003824 // catalytic activity // inferred from electronic annotation /// 0016740 // transferase activity // inferred from electronic annotation /// 0016763 // transferase activity, transferring pentosyl groups // inferred from electronic annotation	Peptideglycan biosynthesis // ---
PA0379_at	234.653	P	246.685	P	0.0721447	1.05128	PA0379 /DEF=conserved hypothetical protein /FUNCTION=Hypothetical, unclassified, unknown	PA0379	---	---	---	---	---	---	Q9I6B6	---	---	---	---	---	---
PA0380_i_at	379.372	P	242.795	P	-0.643875	1.56252	PA0380 /DEF=conserved hypothetical protein /FUNCTION=Hypothetical, unclassified, unknown	PA0380	---	---	---	---	---	---	Q9I6B5	---	---	0006790 // sulfur metabolic process // inferred from electronic annotation	---	---	---
PA0381_thiG_at	147.346	A	82.9677	A	-0.828591	1.77595	PA0381 /GENE=thiG /DEF=thiamine biosynthesis protein, thiazole moiety /FUNCTION=Biosynthesis of cofactors, prosthetic groups and carriers	PA0381	---	---	thiamine biosynthesis protein, thiazole moiety	thiG	---	---	Q9I6B4	---	---	0008152 // metabolic process // inferred from electronic annotation /// 0009228 // thiamin biosynthetic process // inferred from electronic annotation	0005737 // cytoplasm // inferred from electronic annotation	0003824 // catalytic activity // inferred from electronic annotation /// 0016829 // lyase activity // inferred from electronic annotation	Thiamine metabolism // ---
PA0382_micA_at	15.0808	A	27.4515	A	0.864167	1.82029	PA0382 /GENE=micA /DEF=DNA mismatch repair protein MicA /FUNCTION=DNA replication, recombination, modification and repair	PA0382	---	---	DNA mismatch repair protein MicA	micA	---	---	Q9I6B3	---	---	0006400 // tRNA modification // inferred from electronic annotation /// 0008033 // tRNA processing // inferred from electronic annotation	---	0008168 // methyltransferase activity // inferred from electronic annotation /// 0008176 // tRNA (guanine-N7-)-methyltransferase activity // inferred from electronic annotation /// 0016740 // transferase activity // inferred from electronic annotation	---
PA0383_at	87.2236	A	77.6388	A	-0.16794	1.12345	PA0383 /DEF=conserved hypothetical protein /FUNCTION=Hypothetical, unclassified, unknown	PA0383	---	---	---	---	---	---	Q9I6B2	---	---	---	---	---	---
PA0384_at	278.779	P	223.218	P	-0.320672	1.24891	PA0384 /DEF=hypothetical protein /FUNCTION=Hypothetical, unclassified, unknown	PA0384	---	---	---	---	---	---	Q9I6B1	---	---	---	---	---	---
PA0385_at	22.5441	A	103.605	A	2.20028	4.59568	PA0385 /DEF=hypothetical protein /FUNCTION=Hypothetical, unclassified, unknown	PA0385	---	---	---	---	---	---	Q9I6B0	---	---	---	---	---	---
PA0386_at	93.6784	A	103.486	A	0.14364	1.10469	PA0386 /DEF=probable oxidase /FUNCTION=Putative enzymes	PA0386	---	---	---	---	---	---	Q9I6A9	---	---	0006779 // porphyrin biosynthetic process // inferred from electronic annotation /// 0055114 // oxidation reduction // inferred from electronic annotation	0005737 // cytoplasm // inferred from electronic annotation	0003824 // catalytic activity // inferred from electronic annotation /// 0004109 // coproporphyrinogen oxidase activity // inferred from electronic annotation /// 0051536 // iron-sulfur cluster binding // inferred from electronic annotation	---
PA0387_at	1786.52	P	1337.17	P	-0.417965	1.33604	PA0387 /DEF=conserved hypothetical protein /FUNCTION=Hypothetical, unclassified, unknown	PA0387	---	---	---	---	---	---	Q9I6A8	---	---	---	---	0016787 // hydrolase activity // inferred from electronic annotation /// 0017111 // nucleoside-triphosphatase activity // inferred from electronic annotation	---
PA0388_at	1604.97	P	1148.14	P	-0.48325	1.39789	PA0388 /DEF=hypothetical protein /FUNCTION=Hypothetical, unclassified, unknown	PA0388	---	---	---	---	---	---	Q9I6A7	---	---	---	---	---	---
PA0389_at	168.015	A	191.695	P	0.190224	1.14094	PA0389 /DEF=hypothetical protein /FUNCTION=Hypothetical, unclassified, unknown	PA0389	---	---	---	---	---	---	Q9I6A6	---	---	---	---	---	---
PA0390_metX_at	14.7434	A	38.0521	A	1.3679	2.58095	PA0390 /GENE=metX /DEF=homoserine O-acetyltransferase /FUNCTION=Amino acid biosynthesis and metabolism	PA0390	---	---	homoserine O-acetyltransferase	metX	---	---	P57714	---	---	0008652 // cellular amino acid biosynthetic process // inferred from electronic annotation /// 0009086 // methionine biosynthetic process // inferred from electronic annotation	0005737 // cytoplasm // inferred from electronic annotation	0004414 // homoserine O-acetyltransferase activity // inferred from electronic annotation /// 0008415 // acyltransferase activity // inferred from electronic annotation /// 0016413 // O-acetyltransferase activity // inferred from electronic annotation /// 0016740 // transferase activity // inferred from electronic annotation	Methionine metabolism // --- /// Sulfur metabolism // ---
PA0391_at	483.906	P	365.031	P	-0.406704	1.32565	PA0391 /DEF=hypothetical protein /FUNCTION=Hypothetical, unclassified, unknown	PA0391	---	---	---	---	---	---	Q9I6A4	---	---	---	---	0003924 // GTPase activity // inferred from electronic annotation /// 0005525 // GTP binding // inferred from electronic annotation	---
PA0392_at	236.571	P	330.627	P	0.482934	1.39758	PA0392 /DEF=conserved hypothetical protein /FUNCTION=Hypothetical, unclassified, unknown	PA0392	---	---	---	---	---	---	---	---	---	---	---	---	---
PA0393_proC_at	965.238	P	781.833	P	-0.304024	1.23458	PA0393 /GENE=proC /DEF=pyrroline-5-carboxylate reductase /FUNCTION=Amino acid biosynthesis and metabolism	PA0393	---	---	pyrroline-5-carboxylate reductase	proC	---	---	P22008	---	---	0006561 // proline biosynthetic process // inferred from electronic annotation /// 0008152 // metabolic process // inferred from electronic annotation /// 0008652 // cellular amino acid biosynthetic process // inferred from electronic annotation /// 0055114 // oxidation reduction // inferred from electronic annotation	0005737 // cytoplasm // inferred from electronic annotation	0003824 // catalytic activity // inferred from electronic annotation /// 0004735 // pyrroline-5-carboxylate reductase activity // inferred from electronic annotation /// 0005488 // binding // inferred from electronic annotation /// 0016491 // oxidoreductase activity // inferred from electronic annotation	Arginine and proline metabolism // --- /// Urea cycle and metabolism of amino groups // ---
PA0394_at	1742.84	P	1387.61	P	-0.328835	1.256	PA0394 /DEF=conserved hypothetical protein /FUNCTION=Hypothetical, unclassified, unknown	PA0394	---	---	---	---	---	---	---	---	---	---	---	---	---
PA0395_pilT_at	517.477	P	956.388	P	0.886101	1.84817	PA0395 /GENE=pilT /DEF=twitching motility protein PilT /FUNCTION=Motility & Attachment; Cell wall / LPS / capsule	PA0395	---	---	twitching motility protein PilT	pilT	---	---	P24559	---	---	0006810 // transport // inferred from electronic annotation	0005622 // intracellular // inferred from electronic annotation /// 0005737 // cytoplasm // inferred from electronic annotation	0000166 // nucleotide binding // inferred from electronic annotation /// 0005524 // ATP binding // inferred from electronic annotation /// 0017111 // nucleoside-triphosphatase activity // inferred from electronic annotation	Pilin biosynthesis // ---
PA0396_pilU_at	806.544	P	394.127	P	-1.03309	2.0464	PA0396 /GENE=pilU /DEF=twitching motility protein PilU /FUNCTION=Motility & Attachment	PA0396	---	---	twitching motility protein PilU	pilU	---	---	Q51532	---	---	0006810 // transport // inferred from electronic annotation	0005622 // intracellular // inferred from electronic annotation	0000166 // nucleotide binding // inferred from electronic annotation /// 0005524 // ATP binding // inferred from electronic annotation /// 0017111 // nucleoside-triphosphatase activity // inferred from electronic annotation	Pilin biosynthesis // ---
PA0397_at	370.37	P	334.159	P	-0.14843	1.10836	PA0397 /DEF=probable cation efflux system protein /FUNCTION=Transport of small molecules	PA0397	---	---	---	---	---	---	Q9I6A3	---	---	0006812 // cation transport // inferred from electronic annotation /// 0055085 // transmembrane transport // inferred from electronic annotation	0016020 // membrane // inferred from electronic annotation	0008324 // cation transmembrane transporter activity // inferred from electronic annotation	---
PA0398_at	451.854	P	559.648	P	0.308662	1.23856	PA0398 /DEF=hypothetical protein /FUNCTION=Hypothetical, unclassified, unknown	PA0398	---	---	---	---	---	---	Q9I6A2	---	---	---	---	---	---
PA0399_at	216.801	A	135.866	A	-0.674181	1.59569	PA0399 /DEF=cystathionine beta-synthase /FUNCTION=Amino acid biosynthesis and metabolism	PA0399	---	---	---	---	---	---	Q9I6A1	---	---	0006535 // cysteine biosynthetic process from serine // inferred from electronic annotation /// 0008152 // metabolic process // inferred from electronic annotation /// 0008652 // cellular amino acid biosynthetic process // inferred from electronic annotation /// 0019344 // cysteine biosynthetic process // inferred from electronic annotation	---	0003824 // catalytic activity // inferred from electronic annotation /// 0004124 // cysteine synthase activity // inferred from electronic annotation /// 0016740 // transferase activity // inferred from electronic annotation /// 0030170 // pyridoxal phosphate binding // inferred from electronic annotation	Cysteine metabolism // --- /// Glycine, serine and threonine metabolism // ---
PA0400_at	326.904	P	209.107	P	-0.644625	1.56333	PA0400 /DEF=probable cystathionine gamma-lyase /FUNCTION=Amino acid biosynthesis and metabolism	PA0400	---	---	---	---	---	---	Q9I6A0	---	---	0006520 // cellular amino acid metabolic process // inferred from electronic annotation	---	0003824 // catalytic activity // inferred from electronic annotation /// 0016829 // lyase activity // inferred from electronic annotation /// 0030170 // pyridoxal phosphate binding // inferred from electronic annotation	Cysteine metabolism // --- /// Glycine, serine and threonine metabolism // --- /// Methionine metabolism // --- /// Nitrogen metabolism // --- /// Selenoamino acid metabolism // --- /// Sulfur metabolism // ---
PA0401_at	218.613	A	158.113	M	-0.467419	1.38263	PA0401 /DEF=noncatalytic dihydroorotase-like protein /FUNCTION=Nucleotide biosynthesis and metabolism	PA0401	---	---	---	---	---	---	---	---	---	---	---	---	---
PA0402_pyrB_at	528.394	P	546.758	P	0.0492886	1.03475	PA0402 /GENE=pyrB /DEF=aspartate carbamoyltransferase /FUNCTION=Amino acid biosynthesis and metabolism; Nucleotide biosynthesis and metabolism	PA0402	---	---	aspartate carbamoyltransferase	pyrB	---	---	Q59653	---	---	0006207 // 'de novo' pyrimidine base biosynthetic process // inferred from electronic annotation /// 0006221 // pyrimidine nucleotide biosynthetic process // inferred from electronic annotation /// 0006520 // cellular amino acid metabolic process // inferred from electronic annotation	---	0004070 // aspartate carbamoyltransferase activity // inferred from electronic annotation /// 0016597 // amino acid binding // inferred from electronic annotation /// 0016740 // transferase activity // inferred from electronic annotation /// 0016743 // carboxyl- or carbamoyltransferase activity // inferred from electronic annotation	Alanine and Aspartate metabolism // --- /// Pyrimidine metabolism // ---
PA0403_pyrR_at	753.955	P	496.976	P	-0.601302	1.51709	PA0403 /GENE=pyrR /DEF=transcriptional regulator PyrR /FUNCTION=Nucleotide biosynthesis and metabolism; Transcriptional regulators	PA0403	---	---	transcriptional regulator PyrR	pyrR	---	---	Q9X6W6	---	---	0006350 // transcription // inferred from electronic annotation /// 0009116 // nucleoside metabolic process // inferred from electronic annotation /// 0045449 // regulation of transcription // inferred from electronic annotation	---	0004845 // uracil phosphoribosyltransferase activity // inferred from electronic annotation /// 0016740 // transferase activity // inferred from electronic annotation /// 0016757 // transferase activity, transferring glycosyl groups // inferred from electronic annotation	---
PA0404_i_at	1673.23	P	1056.08	P	-0.663925	1.58439	PA0404 /DEF=conserved hypothetical protein /FUNCTION=Hypothetical, unclassified, unknown	PA0404	---	---	---	---	---	---	Q9I699	---	---	0006139 // nucleobase, nucleoside, nucleotide and nucleic acid metabolic process // inferred from electronic annotation /// 0006281 // DNA repair // inferred from electronic annotation /// 0006310 // DNA recombination // inferred from electronic annotation /// 0006974 // response to DNA damage stimulus // inferred from electronic annotation	0005737 // cytoplasm // inferred from electronic annotation	0003676 // nucleic acid binding // inferred from electronic annotation /// 0004518 // nuclease activity // inferred from electronic annotation /// 0016787 // hydrolase activity // inferred from electronic annotation /// 0016788 // hydrolase activity, acting on ester bonds // inferred from electronic annotation	---
PA0405_at	592.993	P	339.608	P	-0.804145	1.74611	PA0405 /DEF=conserved hypothetical protein /FUNCTION=Hypothetical, unclassified, unknown	PA0405	---	---	---	---	---	---	Q9RQ16	---	---	---	---	---	---
PA0406_at	73.9991	A	149.196	A	1.01163	2.01619	PA0406 /DEF=hypothetical protein /FUNCTION=Hypothetical, unclassified, unknown	PA0406	---	---	---	---	---	---	Q9I698	---	---	0015031 // protein transport // inferred from electronic annotation	0016020 // membrane // inferred from electronic annotation /// 0030288 // outer membrane-bounded periplasmic space // inferred from electronic annotation	0008565 // protein transporter activity // inferred from electronic annotation	---
PA0407_gshB_at	2279.22	P	1698.1	P	-0.424616	1.34222	PA0407 /GENE=gshB /DEF=glutathione synthetase /FUNCTION=Amino acid biosynthesis and metabolism; Biosynthesis of cofactors, prosthetic groups and carriers	PA0407	---	---	glutathione synthetase	gshB	---	---	Q9I697	---	---	0006750 // glutathione biosynthetic process // inferred from electronic annotation	---	0000166 // nucleotide binding // inferred from electronic annotation /// 0003824 // catalytic activity // inferred from electronic annotation /// 0004363 // glutathione synthase activity // inferred from electronic annotation /// 0005524 // ATP binding // inferred from electronic annotation /// 0016874 // ligase activity // inferred from electronic annotation /// 0046872 // metal ion binding // i…	Glutamate metabolism // --- /// Glutathione metabolism // ---
PA0408_pilG_at	1131.5	P	2026.64	P	0.840849	1.7911	PA0408 /GENE=pilG /DEF=twitching motility protein PilG /FUNCTION=Chemotaxis; Two-component regulatory systems; Motility & Attachment	PA0408	---	---	twitching motility protein PilG	pilG	---	---	P46384	---	---	0000160 // two-component signal transduction system (phosphorelay) // inferred from electronic annotation /// 0006355 // regulation of transcription, DNA-dependent // inferred from electronic annotation	---	0000156 // two-component response regulator activity // inferred from electronic annotation	Chemotaxis // --- /// Pilin biosynthesis // --- /// Two-component System // ---
PA0409_pilH_at	8973.59	P	6261.72	P	-0.519128	1.43309	PA0409 /GENE=pilH /DEF=twitching motility protein PilH /FUNCTION=Chemotaxis; Two-component regulatory systems; Motility & Attachment	PA0409	---	---	twitching motility protein PilH	pilH	---	---	P43501	---	---	0000160 // two-component signal transduction system (phosphorelay) // inferred from electronic annotation /// 0006355 // regulation of transcription, DNA-dependent // inferred from electronic annotation	---	0000156 // two-component response regulator activity // inferred from electronic annotation	Chemotaxis // --- /// Pilin biosynthesis // --- /// Two-component System // ---
PA0410_pilI_at	325.142	P	297.249	P	-0.129397	1.09384	PA0410 /GENE=pilI /DEF=twitching motility protein PilI /FUNCTION=Motility & Attachment; Chemotaxis	PA0410	---	---	twitching motility protein PilI	pilI	---	---	P43502	---	---	0006935 // chemotaxis // inferred from electronic annotation /// 0007165 // signal transduction // inferred from electronic annotation /// 0050896 // response to stimulus // inferred from electronic annotation	0005622 // intracellular // inferred from electronic annotation	0004871 // signal transducer activity // inferred from electronic annotation	Chemotaxis // --- /// Pilin biosynthesis // ---
PA0411_pilJ_at	546.478	P	562.775	P	0.0423956	1.02982	PA0411 /GENE=pilJ /DEF=twitching motility protein PilJ /FUNCTION=Motility & Attachment; Chemotaxis	PA0411	---	---	twitching motility protein PilJ	pilJ	---	---	P42257	---	---	0006935 // chemotaxis // inferred from electronic annotation /// 0007165 // signal transduction // inferred from electronic annotation	0005886 // plasma membrane // inferred from electronic annotation /// 0016020 // membrane // inferred from electronic annotation /// 0016021 // integral to membrane // inferred from electronic annotation	0004871 // signal transducer activity // inferred from electronic annotation	Chemotaxis // --- /// Pilin biosynthesis // ---
PA0412_pilK_at	355.257	P	286.944	P	-0.308093	1.23807	PA0412 /GENE=pilK /DEF=methyltransferase PilK /FUNCTION=Motility & Attachment; Chemotaxis	PA0412	---	---	methyltransferase PilK	pilK	---	---	Q51346	---	---	---	---	0008168 // methyltransferase activity // inferred from electronic annotation /// 0008757 // S-adenosylmethionine-dependent methyltransferase activity // inferred from electronic annotation /// 0016740 // transferase activity // inferred from electronic annotation	Chemotaxis // --- /// Pilin biosynthesis // ---
PA0413_at	641.845	P	912.368	P	0.507392	1.42148	PA0413 /DEF=still frameshift probable component of chemotactic signal transduction system /FUNCTION=Motility & Attachment; Chemotaxis; Two-component regulatory systems	PA0413	---	---	still frameshift probable component of chemotactic signal transduction system	chpA	---	---	Q9I696	---	---	0000160 // two-component signal transduction system (phosphorelay) // inferred from electronic annotation /// 0006355 // regulation of transcription, DNA-dependent // inferred from electronic annotation /// 0006935 // chemotaxis // inferred from electronic annotation /// 0007165 // signal transduction // inferred from electronic annotation /// 0016310 // phosphorylation // inferred from electroni…	0005622 // intracellular // inferred from electronic annotation /// 0005737 // cytoplasm // inferred from electronic annotation	0000155 // two-component sensor activity // inferred from electronic annotation /// 0000156 // two-component response regulator activity // inferred from electronic annotation /// 0004673 // protein histidine kinase activity // inferred from electronic annotation /// 0004871 // signal transducer activity // inferred from electronic annotation /// 0005524 // ATP binding // inferred from electronic…	Chemotaxis // --- /// Pilin biosynthesis // --- /// Two-component System // ---
PA0414_at	228.677	A	297.506	P	0.379605	1.30099	PA0414 /DEF=probable methylesterase /FUNCTION=Chemotaxis	PA0414	---	---	probable methylesterase	chpB	---	---	O87002	---	---	0000160 // two-component signal transduction system (phosphorelay) // inferred from electronic annotation /// 0006355 // regulation of transcription, DNA-dependent // inferred from electronic annotation /// 0006935 // chemotaxis // inferred from electronic annotation	0005737 // cytoplasm // inferred from electronic annotation	0000156 // two-component response regulator activity // inferred from electronic annotation /// 0008984 // protein-glutamate methylesterase activity // inferred from electronic annotation /// 0016787 // hydrolase activity // inferred from electronic annotation	Chemotaxis // ---
PA0415_at	867.94	P	712.728	P	-0.284244	1.21777	PA0415 /DEF=probable chemotaxis protein /FUNCTION=Chemotaxis	PA0415	---	---	probable chemotaxis protein	chpC	---	---	O87003	---	---	0006935 // chemotaxis // inferred from electronic annotation /// 0007165 // signal transduction // inferred from electronic annotation	0005622 // intracellular // inferred from electronic annotation	0004871 // signal transducer activity // inferred from electronic annotation	Chemotaxis // ---
PA0416_at	81.1608	A	51.0213	A	-0.669683	1.59072	PA0416 /DEF=probable transcriptional regulator /FUNCTION=Chemotaxis; Transcriptional regulators	PA0416	---	---	probable transcriptional regulator	chpD	---	---	O87004	---	---	0006350 // transcription // inferred from electronic annotation /// 0006355 // regulation of transcription, DNA-dependent // inferred from electronic annotation /// 0045449 // regulation of transcription // inferred from electronic annotation	0005622 // intracellular // inferred from electronic annotation	0003677 // DNA binding // inferred from electronic annotation /// 0003700 // transcription factor activity // inferred from electronic annotation /// 0043565 // sequence-specific DNA binding // inferred from electronic annotation	Chemotaxis // ---
PA0417_at	125.898	A	106.363	M	-0.243265	1.18367	PA0417 /DEF=probable chemotaxis protein /FUNCTION=Chemotaxis	PA0417	---	---	probable chemotaxis protein	chpE	---	---	O87005	---	---	0006865 // amino acid transport // inferred from electronic annotation	0005886 // plasma membrane // inferred from electronic annotation /// 0016020 // membrane // inferred from electronic annotation /// 0016021 // integral to membrane // inferred from electronic annotation	---	Chemotaxis // ---
PA0418_at	94.7628	A	67.359	A	-0.492449	1.40683	PA0418 /DEF=hypothetical protein /FUNCTION=Hypothetical, unclassified, unknown	PA0418	---	---	---	---	---	---	Q9I695	---	---	---	---	---	---
PA0419_at	126.618	A	85.976	A	-0.558482	1.47272	PA0419 /DEF=conserved hypothetical protein /FUNCTION=Hypothetical, unclassified, unknown	PA0419	---	---	---	---	---	---	Q9I694	---	---	0006364 // rRNA processing // inferred from electronic annotation	---	0008168 // methyltransferase activity // inferred from electronic annotation	---
PA0420_bioA_at	372.428	P	332.974	P	-0.161551	1.11849	PA0420 /GENE=bioA /DEF=adenosylmethionine-8-amino-7-oxononanoate aminotransferase /FUNCTION=Biosynthesis of cofactors, prosthetic groups and carriers	PA0420	---	---	adenosylmethionine-8-amino-7-oxononanoate aminotransferase	bioA	---	---	Q9I693	---	---	0009102 // biotin biosynthetic process // inferred from electronic annotation	---	0003824 // catalytic activity // inferred from electronic annotation /// 0004015 // adenosylmethionine-8-amino-7-oxononanoate transaminase activity // inferred from electronic annotation /// 0008483 // transaminase activity // inferred from electronic annotation /// 0016740 // transferase activity // inferred from electronic annotation /// 0030170 // pyridoxal phosphate binding // inferred from e…	Biotin metabolism // ---
PA0421_at	378.357	P	473.594	P	0.323904	1.25171	PA0421 /DEF=hypothetical protein /FUNCTION=Putative enzymes	PA0421	---	---	---	---	---	---	Q9I692	---	---	0055114 // oxidation reduction // inferred from electronic annotation	---	0016491 // oxidoreductase activity // inferred from electronic annotation	---
PA0422_at	141.473	P	209.985	P	0.569761	1.48428	PA0422 /DEF=conserved hypothetical protein /FUNCTION=Hypothetical, unclassified, unknown	PA0422	---	---	---	---	---	---	Q9I691	---	---	0022904 // respiratory electron transport chain // inferred from electronic annotation	0016020 // membrane // inferred from electronic annotation	0009055 // electron carrier activity // inferred from electronic annotation /// 0016491 // oxidoreductase activity // inferred from electronic annotation	---
PA0423_at	362.571	P	208.491	P	-0.79828	1.73903	PA0423 /DEF=conserved hypothetical protein /FUNCTION=Hypothetical, unclassified, unknown	PA0423	---	---	---	---	---	---	Q9I690	---	---	---	0042597 // periplasmic space // inferred from electronic annotation	---	---
PA0424_mexR_at	465.077	A	588.339	P	0.339179	1.26504	PA0424 /GENE=mexR /DEF=multidrug resistance operon repressor MexR /FUNCTION=Transcriptional regulators	PA0424	---	---	multidrug resistance operon repressor MexR	mexR	---	---	P52003	---	---	0006350 // transcription // inferred from electronic annotation /// 0006355 // regulation of transcription, DNA-dependent // inferred from electronic annotation /// 0045449 // regulation of transcription // inferred from electronic annotation	0005622 // intracellular // inferred from electronic annotation	0003677 // DNA binding // inferred from electronic annotation /// 0003700 // transcription factor activity // inferred from electronic annotation	---
PA0425_mexA_at	762.754	P	783.578	P	0.0388579	1.0273	PA0425 /GENE=mexA /DEF=RND multidrug efflux membrane fusion protein MexA precursor /FUNCTION=Transport of small molecules; Antibiotic resistance and susceptibility	PA0425	---	---	Resistance-Nodulation-Cell Division (RND) multidrug efflux membrane fusion protein MexA precursor	mexA	---	---	P52477	---	---	0006810 // transport // inferred from electronic annotation /// 0009306 // protein secretion // inferred from electronic annotation /// 0046677 // response to antibiotic // inferred from electronic annotation	0005886 // plasma membrane // inferred from electronic annotation /// 0016020 // membrane // inferred from electronic annotation	0008565 // protein transporter activity // inferred from electronic annotation	---
PA0426_mexB_at	299.236	P	470.595	P	0.653202	1.57266	PA0426 /GENE=mexB /DEF=RND multidrug efflux transporter MexB /FUNCTION=Membrane proteins; Transport of small molecules; Antibiotic resistance and susceptibility	PA0426	---	---	Resistance-Nodulation-Cell Division (RND) multidrug efflux transporter MexB	mexB	---	---	P52002	---	---	0006810 // transport // inferred from electronic annotation /// 0046677 // response to antibiotic // inferred from electronic annotation	0005886 // plasma membrane // inferred from electronic annotation /// 0016020 // membrane // inferred from electronic annotation /// 0016021 // integral to membrane // inferred from electronic annotation	0005215 // transporter activity // inferred from electronic annotation	---
PA0427_oprM_at	727.743	P	708.178	P	-0.039317	1.02763	PA0427 /GENE=oprM /DEF=outer membrane protein OprM precursor /FUNCTION=Membrane proteins; Transport of small molecules; Antibiotic resistance and susceptibility	PA0427	---	---	Major intrinsic multiple antibiotic resistance efflux outer membrane protein OprM precursor	oprM	---	---	Q51487	---	---	0006810 // transport // inferred from electronic annotation /// 0046677 // response to antibiotic // inferred from electronic annotation	0005886 // plasma membrane // inferred from electronic annotation /// 0009279 // cell outer membrane // inferred from electronic annotation /// 0016020 // membrane // inferred from electronic annotation /// 0016021 // integral to membrane // inferred from electronic annotation	0005215 // transporter activity // inferred from electronic annotation /// 0008289 // lipid binding // inferred from electronic annotation	---
PA0428_at	926.113	A	703.832	A	-0.395958	1.31582	PA0428 /DEF=probable ATP-dependent RNA helicase /FUNCTION=Transcription, RNA processing and degradation	PA0428	---	---	---	---	---	---	Q9I689	---	---	---	---	0000166 // nucleotide binding // inferred from electronic annotation /// 0003676 // nucleic acid binding // inferred from electronic annotation /// 0004386 // helicase activity // inferred from electronic annotation /// 0005524 // ATP binding // inferred from electronic annotation /// 0008026 // ATP-dependent helicase activity // inferred from electronic annotation /// 0016787 // hydrolase activi…	---
PA0429_at	204.077	P	201.277	P	-0.0199284	1.01391	PA0429 /DEF=hypothetical protein /FUNCTION=Hypothetical, unclassified, unknown	PA0429	---	---	---	---	---	---	Q9I688	---	---	---	---	---	---
PA0430_metF_at	73.8518	A	107.873	A	0.546624	1.46066	PA0430 /GENE=metF /DEF=5,10-methylenetetrahydrofolate reductase /FUNCTION=Central intermediary metabolism; Amino acid biosynthesis and metabolism	PA0430	---	---	5,10-methylenetetrahydrofolate reductase	metF	---	---	Q9I687	---	---	0006555 // methionine metabolic process // inferred from electronic annotation /// 0008652 // cellular amino acid biosynthetic process // inferred from electronic annotation /// 0009086 // methionine biosynthetic process // inferred from electronic annotation /// 0055114 // oxidation reduction // inferred from electronic annotation	---	0004489 // methylenetetrahydrofolate reductase (NADPH) activity // inferred from electronic annotation /// 0016491 // oxidoreductase activity // inferred from electronic annotation	Methane metabolism // --- /// Methionine metabolism // --- /// One carbon pool by folate // ---
PA0431_at	379.394	P	225.422	P	-0.751067	1.68304	PA0431 /DEF=hypothetical protein /FUNCTION=Hypothetical, unclassified, unknown	PA0431	---	---	---	---	---	---	Q9I686	---	---	---	---	---	---
PA0432_sahH_at	581.187	P	474.263	P	-0.293316	1.22545	PA0432 /GENE=sahH /DEF=S-adenosyl-L-homocysteine hydrolase /FUNCTION=Amino acid biosynthesis and metabolism	PA0432	---	---	S-adenosyl-L-homocysteine hydrolase	sahH	---	---	Q9I685	---	---	0006730 // one-carbon metabolic process // inferred from electronic annotation /// 0008152 // metabolic process // inferred from electronic annotation	0005737 // cytoplasm // inferred from electronic annotation	0003824 // catalytic activity // inferred from electronic annotation /// 0004013 // adenosylhomocysteinase activity // inferred from electronic annotation /// 0005488 // binding // inferred from electronic annotation /// 0016787 // hydrolase activity // inferred from electronic annotation	---
PA0433_at	85.4983	M	211.476	P	1.30653	2.47345	PA0433 /DEF=hypothetical protein /FUNCTION=Hypothetical, unclassified, unknown	PA0433	---	---	---	---	---	---	Q9I684	---	---	---	---	---	---
PA0434_at	191.73	P	243.587	P	0.345363	1.27047	PA0434 /DEF=hypothetical protein /FUNCTION=Hypothetical, unclassified, unknown; Membrane proteins	PA0434	---	---	---	---	---	---	Q9I683	---	---	0006810 // transport // inferred from electronic annotation /// 0015891 // siderophore transport // inferred from electronic annotation	0005886 // plasma membrane // inferred from electronic annotation /// 0009279 // cell outer membrane // inferred from electronic annotation /// 0016020 // membrane // inferred from electronic annotation	0004872 // receptor activity // inferred from electronic annotation /// 0005215 // transporter activity // inferred from electronic annotation /// 0005506 // iron ion binding // inferred from electronic annotation /// 0015343 // siderophore-iron transmembrane transporter activity // inferred from electronic annotation	---
PA0435_at	136.797	A	120.937	A	-0.177771	1.13113	PA0435 /DEF=hypothetical protein /FUNCTION=Hypothetical, unclassified, unknown	PA0435	---	---	---	---	---	---	Q9I682	---	---	---	---	---	---
PA0436_at	1213.17	P	1358.07	P	0.162775	1.11944	PA0436 /DEF=probable transcriptional regulator /FUNCTION=Transcriptional regulators	PA0436	---	---	---	---	---	---	Q9I681	---	---	0006350 // transcription // inferred from electronic annotation /// 0006355 // regulation of transcription, DNA-dependent // inferred from electronic annotation /// 0016481 // negative regulation of transcription // inferred from electronic annotation /// 0045449 // regulation of transcription // inferred from electronic annotation	---	0003677 // DNA binding // inferred from electronic annotation /// 0003700 // transcription factor activity // inferred from electronic annotation /// 0016564 // transcription repressor activity // inferred from electronic annotation /// 0016566 // specific transcriptional repressor activity // inferred from electronic annotation /// 0030528 // transcription regulator activity // inferred from ele…	---
PA0437_codA_at	32.8493	A	24.3374	A	-0.432689	1.34975	PA0437 /GENE=codA /DEF=cytosine deaminase /FUNCTION=Nucleotide biosynthesis and metabolism	PA0437	---	---	cytosine deaminase	codA	---	---	Q9I680	---	---	---	---	0016810 // hydrolase activity, acting on carbon-nitrogen (but not peptide) bonds // inferred from electronic annotation	Pyrimidine metabolism // ---
PA0438_codB_at	111.142	P	77.5398	P	-0.519398	1.43336	PA0438 /GENE=codB /DEF=cytosine permease /FUNCTION=Nucleotide biosynthesis and metabolism; Transport of small molecules	PA0438	---	---	cytosine permease	codB	---	---	Q9I679	---	---	0015931 // nucleobase, nucleoside, nucleotide and nucleic acid transport // inferred from electronic annotation /// 0055085 // transmembrane transport // inferred from electronic annotation	0016020 // membrane // inferred from electronic annotation	0015205 // nucleobase transmembrane transporter activity // inferred from electronic annotation	---
PA0439_at	11.9504	A	7.12299	A	-0.746499	1.67772	PA0439 /DEF=probable oxidoreductase /FUNCTION=Putative enzymes	PA0439	---	---	---	---	---	---	Q9I678	---	---	0006207 // 'de novo' pyrimidine base biosynthetic process // inferred from electronic annotation /// 0006222 // UMP biosynthetic process // inferred from electronic annotation /// 0008152 // metabolic process // inferred from electronic annotation /// 0055114 // oxidation reduction // inferred from electronic annotation	0005737 // cytoplasm // inferred from electronic annotation	0003824 // catalytic activity // inferred from electronic annotation /// 0004152 // dihydroorotate dehydrogenase activity // inferred from electronic annotation /// 0004158 // dihydroorotate oxidase activity // inferred from electronic annotation /// 0009055 // electron carrier activity // inferred from electronic annotation /// 0016491 // oxidoreductase activity // inferred from electronic annot…	---
PA0440_at	116.084	A	48.4312	A	-1.26116	2.39689	PA0440 /DEF=probable oxidoreductase /FUNCTION=Putative enzymes	PA0440	---	---	---	---	---	---	Q9I677	---	---	0055114 // oxidation reduction // inferred from electronic annotation	---	0016491 // oxidoreductase activity // inferred from electronic annotation /// 0051536 // iron-sulfur cluster binding // inferred from electronic annotation	---
PA0441_at	101.487	A	19.6318	A	-2.37003	5.16951	PA0441 /DEF=dihydropyrimidinase /FUNCTION=Nucleotide biosynthesis and metabolism	PA0441	---	---	dihydropyrimidinase	dht	---	---	Q9I676	---	---	---	---	0004157 // dihydropyrimidinase activity // inferred from electronic annotation /// 0016787 // hydrolase activity // inferred from electronic annotation /// 0016810 // hydrolase activity, acting on carbon-nitrogen (but not peptide) bonds // inferred from electronic annotation /// 0046872 // metal ion binding // inferred from electronic annotation	---
PA0442_r_at	1.04634	A	8.33556	A	2.99393	7.96644	PA0442 /DEF=hypothetical protein /FUNCTION=Hypothetical, unclassified, unknown	PA0442	---	---	---	---	---	---	Q9I675	---	---	---	---	---	---
PA0443_at	73.5436	A	15.4943	A	-2.24687	4.74651	PA0443 /DEF=probable transporter /FUNCTION=Membrane proteins; Transport of small molecules	PA0443	---	---	---	---	---	---	Q9I674	---	---	0015931 // nucleobase, nucleoside, nucleotide and nucleic acid transport // inferred from electronic annotation /// 0055085 // transmembrane transport // inferred from electronic annotation	0016020 // membrane // inferred from electronic annotation	0015205 // nucleobase transmembrane transporter activity // inferred from electronic annotation	---
PA0444_at	131.254	A	74.4625	A	-0.817771	1.76268	PA0444 /DEF=N-carbamoyl-beta-alanine amidohydrolase /FUNCTION=Nucleotide biosynthesis and metabolism	PA0444	---	---	---	---	---	---	Q9I673	---	---	0008152 // metabolic process // inferred from electronic annotation	---	0005515 // protein binding // inferred from electronic annotation /// 0016787 // hydrolase activity // inferred from electronic annotation /// 0016813 // hydrolase activity, acting on carbon-nitrogen (but not peptide) bonds, in linear amidines // inferred from electronic annotation	Pyrimidine metabolism // ---
PA0445_s_at	318.688	A	231.097	M	-0.463644	1.37902	PA0445 /DEF=probable transposase /FUNCTION=Related to phage, transposon, or plasmid	PA0445	---	---	---	---	---	---	Q9HI37	---	---	0006281 // DNA repair // inferred from electronic annotation /// 0006310 // DNA recombination // inferred from electronic annotation /// 0006313 // transposition, DNA-mediated // inferred from electronic annotation /// 0032196 // transposition // inferred from electronic annotation	---	0003677 // DNA binding // inferred from electronic annotation /// 0004803 // transposase activity // inferred from electronic annotation	---
PA0446_at	1023.36	P	776.852	P	-0.397605	1.31732	PA0446 /DEF=conserved hypothetical protein /FUNCTION=Hypothetical, unclassified, unknown	PA0446	---	---	---	---	---	---	Q9I672	---	---	0008152 // metabolic process // inferred from electronic annotation	---	0003824 // catalytic activity // inferred from electronic annotation	---
PA0447_gcdH_at	4150.61	P	3426.65	P	-0.276526	1.21127	PA0447 /GENE=gcdH /DEF=glutaryl-CoA dehydrogenase /FUNCTION=Amino acid biosynthesis and metabolism; Carbon compound catabolism; Fatty acid and phospholipid metabolism	PA0447	---	---	glutaryl-CoA dehydrogenase	gcdH	---	---	Q9I671	---	---	0008152 // metabolic process // inferred from electronic annotation /// 0055114 // oxidation reduction // inferred from electronic annotation	---	0003995 // acyl-CoA dehydrogenase activity // inferred from electronic annotation /// 0016491 // oxidoreductase activity // inferred from electronic annotation /// 0016627 // oxidoreductase activity, acting on the CH-CH group of donors // inferred from electronic annotation /// 0050660 // FAD binding // inferred from electronic annotation	Fatty acid metabolism // --- /// Lysine degradation // --- /// Tryptophan metabolism // ---
PA0448_at	107.77	A	114.477	A	0.0871058	1.06224	PA0448 /DEF=probable transcriptional regulator /FUNCTION=Transcriptional regulators	PA0448	---	---	---	---	---	---	Q9I670	---	---	0006350 // transcription // inferred from electronic annotation /// 0006355 // regulation of transcription, DNA-dependent // inferred from electronic annotation /// 0045449 // regulation of transcription // inferred from electronic annotation	---	0003677 // DNA binding // inferred from electronic annotation /// 0003700 // transcription factor activity // inferred from electronic annotation	---
PA0449_at	2890.95	P	2566.99	P	-0.171463	1.1262	PA0449 /DEF=hypothetical protein /FUNCTION=Hypothetical, unclassified, unknown	PA0449	---	---	---	---	---	---	Q9I669	---	---	---	---	---	---
PA0450_at	159.909	A	115.608	A	-0.468011	1.3832	PA0450 /DEF=probable phosphate transporter /FUNCTION=Membrane proteins; Transport of small molecules	PA0450	---	---	---	---	---	---	Q9I668	---	---	0006817 // phosphate transport // inferred from electronic annotation	0016020 // membrane // inferred from electronic annotation	0005315 // inorganic phosphate transmembrane transporter activity // inferred from electronic annotation	---
PA0451_at	542.464	P	449.216	P	-0.272117	1.20758	PA0451 /DEF=conserved hypothetical protein /FUNCTION=Hypothetical, unclassified, unknown; Membrane proteins	PA0451	---	---	---	---	---	---	Q9I667	---	---	---	---	---	---
PA0452_at	200.104	A	180.087	A	-0.15206	1.11115	PA0452 /DEF=probable stomatin-like protein /FUNCTION=Membrane proteins	PA0452	---	---	---	---	---	---	Q9I666	---	---	---	0016020 // membrane // inferred from electronic annotation	---	---
PA0453_at	134.618	A	93.6869	A	-0.522951	1.43689	PA0453 /DEF=hypothetical protein /FUNCTION=Hypothetical, unclassified, unknown	PA0453	---	---	---	---	---	---	Q9I665	---	---	---	---	---	---
PA0454_at	91.3726	A	136.393	A	0.577933	1.49271	PA0454 /DEF=conserved hypothetical protein /FUNCTION=Hypothetical, unclassified, unknown	PA0454	---	---	---	---	---	---	Q9I664	---	---	---	0005886 // plasma membrane // inferred from electronic annotation /// 0016020 // membrane // inferred from electronic annotation /// 0016021 // integral to membrane // inferred from electronic annotation	---	---
PA0455_dbpA_at	242.224	P	253.41	P	0.0651306	1.04618	PA0455 /GENE=dbpA /DEF=RNA helicase DbpA /FUNCTION=Transcription, RNA processing and degradation	PA0455	---	---	RNA helicase DbpA	dbpA	---	---	Q9I663	---	---	---	---	0000166 // nucleotide binding // inferred from electronic annotation /// 0003676 // nucleic acid binding // inferred from electronic annotation /// 0004386 // helicase activity // inferred from electronic annotation /// 0005524 // ATP binding // inferred from electronic annotation /// 0008026 // ATP-dependent helicase activity // inferred from electronic annotation /// 0016787 // hydrolase activi…	---
PA0456_at	4772.07	P	9940.83	P	1.05875	2.08312	PA0456 /DEF=probable cold-shock protein /FUNCTION=Adaptation, protection; Transcriptional regulators	PA0456	---	---	---	---	---	---	Q9I662	---	---	0006355 // regulation of transcription, DNA-dependent // inferred from electronic annotation	0005737 // cytoplasm // inferred from electronic annotation	0003676 // nucleic acid binding // inferred from electronic annotation /// 0003677 // DNA binding // inferred from electronic annotation	---
PA0457_at	541.588	P	354.328	P	-0.61211	1.52849	PA0457 /DEF=hypothetical protein /FUNCTION=Hypothetical, unclassified, unknown	PA0457	---	---	---	---	---	---	Q9I661	---	---	---	---	---	---
PA0458_at	168.74	P	175.484	P	0.0565324	1.03996	PA0458 /DEF=probable MFS transporter /FUNCTION=Membrane proteins; Transport of small molecules	PA0458	---	---	---	---	---	---	Q9I660	---	---	0006810 // transport // inferred from electronic annotation /// 0015904 // tetracycline transport // inferred from electronic annotation /// 0046677 // response to antibiotic // inferred from electronic annotation /// 0055085 // transmembrane transport // inferred from electronic annotation	0016020 // membrane // inferred from electronic annotation /// 0016021 // integral to membrane // inferred from electronic annotation	0015520 // tetracycline:hydrogen antiporter activity // inferred from electronic annotation	---
PA0459_at	933.843	P	968.153	P	0.0520537	1.03674	PA0459 /DEF=probable ClpA/B protease ATP binding subunit /FUNCTION=Translation, post-translational modification, degradation	PA0459	---	---	---	---	---	---	Q9I659	---	---	0019538 // protein metabolic process // inferred from electronic annotation	---	0000166 // nucleotide binding // inferred from electronic annotation /// 0005515 // protein binding // inferred from electronic annotation /// 0005524 // ATP binding // inferred from electronic annotation /// 0008233 // peptidase activity // inferred from electronic annotation /// 0017111 // nucleoside-triphosphatase activity // inferred from electronic annotation	---
PA0460_at	1493.4	P	1112.03	P	-0.42541	1.34295	PA0460 /DEF=hypothetical protein /FUNCTION=Hypothetical, unclassified, unknown	PA0460	---	---	---	---	---	---	Q9I658	---	---	---	---	---	---
PA0461_at	381.606	P	500.871	P	0.392355	1.31253	PA0461 /DEF=conserved hypothetical protein /FUNCTION=Hypothetical, unclassified, unknown	PA0461	---	---	---	---	---	---	Q9I657	---	---	0008152 // metabolic process // inferred from electronic annotation	---	0008415 // acyltransferase activity // inferred from electronic annotation	---
PA0462_at	1113.05	P	1062.51	P	-0.0670461	1.04757	PA0462 /DEF=hypothetical protein /FUNCTION=Hypothetical, unclassified, unknown	PA0462	---	---	---	---	---	---	Q9I656	---	---	---	---	---	---
PA0463_creB_at	260.977	P	147.69	P	-0.821357	1.76707	PA0463 /GENE=creB /DEF=two-component response regulator CreB /FUNCTION=Transcriptional regulators; Two-component regulatory systems	PA0463	---	---	two-component response regulator CreB	creB	---	---	Q9I655	---	---	0000160 // two-component signal transduction system (phosphorelay) // inferred from electronic annotation /// 0006350 // transcription // inferred from electronic annotation /// 0006355 // regulation of transcription, DNA-dependent // inferred from electronic annotation /// 0045449 // regulation of transcription // inferred from electronic annotation	0005622 // intracellular // inferred from electronic annotation	0000156 // two-component response regulator activity // inferred from electronic annotation /// 0003677 // DNA binding // inferred from electronic annotation	Two-component System // ---
PA0464_creC_at	300.573	A	149.57	A	-1.00689	2.00958	PA0464 /GENE=creC /DEF=two-component sensor CreC /FUNCTION=Two-component regulatory systems	PA0464	---	---	two-component sensor CreC	creC	---	---	Q9I654	---	---	0000160 // two-component signal transduction system (phosphorelay) // inferred from electronic annotation /// 0007165 // signal transduction // inferred from electronic annotation /// 0018106 // peptidyl-histidine phosphorylation // inferred from electronic annotation	0016020 // membrane // inferred from electronic annotation /// 0016021 // integral to membrane // inferred from electronic annotation	0000155 // two-component sensor activity // inferred from electronic annotation /// 0000166 // nucleotide binding // inferred from electronic annotation /// 0004673 // protein histidine kinase activity // inferred from electronic annotation /// 0004871 // signal transducer activity // inferred from electronic annotation /// 0005524 // ATP binding // inferred from electronic annotation /// 0016301…	Two-component System // ---
PA0465_creD_at	119.339	A	65.9246	A	-0.856178	1.81024	PA0465 /GENE=creD /DEF=inner membrane protein CreD /FUNCTION=Membrane proteins	PA0465	---	---	inner membrane protein CreD	creD	---	---	Q9I653	---	---	---	---	---	---
PA0466_at	150.905	A	132.398	A	-0.188761	1.13978	PA0466 /DEF=hypothetical protein /FUNCTION=Hypothetical, unclassified, unknown	PA0466	---	---	---	---	---	---	Q9I652	---	---	---	---	---	---
PA0467_at	1672.11	P	1256.56	P	-0.412188	1.3307	PA0467 /DEF=conserved hypothetical protein /FUNCTION=Hypothetical, unclassified, unknown	PA0467	---	---	---	---	---	---	Q9I651	---	---	---	---	---	---
PA0468_at	474.269	P	388.383	P	-0.288226	1.22114	PA0468 /DEF=hypothetical protein /FUNCTION=Hypothetical, unclassified, unknown	PA0468	---	---	---	---	---	---	Q9I650	---	---	0017001 // antibiotic catabolic process // inferred from electronic annotation /// 0046677 // response to antibiotic // inferred from electronic annotation	---	0000287 // magnesium ion binding // inferred from electronic annotation /// 0016835 // carbon-oxygen lyase activity // inferred from electronic annotation	---
PA0469_at	1862.43	P	1353.61	P	-0.460373	1.3759	PA0469 /DEF=hypothetical protein /FUNCTION=Hypothetical, unclassified, unknown	PA0469	---	---	---	---	---	---	Q9I649	---	---	---	---	0003824 // catalytic activity // inferred from electronic annotation	---
PA0470_at	293.568	P	646.48	P	1.13891	2.20215	PA0470 /DEF=probable hydroxamate-type ferrisiderophore receptor /FUNCTION=Transport of small molecules	PA0470	---	---	---	---	---	---	Q9I648	---	---	0006810 // transport // inferred from electronic annotation /// 0015891 // siderophore transport // inferred from electronic annotation	0005886 // plasma membrane // inferred from electronic annotation /// 0009279 // cell outer membrane // inferred from electronic annotation /// 0016020 // membrane // inferred from electronic annotation	0004872 // receptor activity // inferred from electronic annotation /// 0005215 // transporter activity // inferred from electronic annotation /// 0005506 // iron ion binding // inferred from electronic annotation /// 0015343 // siderophore-iron transmembrane transporter activity // inferred from electronic annotation	---
PA0471_at	222.405	A	784.467	P	1.81853	3.52721	PA0471 /DEF=probable transmembrane sensor /FUNCTION=Membrane proteins; Transcriptional regulators; Two-component regulatory systems	PA0471	---	---	---	---	---	---	Q9I647	---	---	---	0016021 // integral to membrane // inferred from electronic annotation	---	Two-component System // ---
PA0472_at	141.695	P	272.889	P	0.945524	1.92589	PA0472 /DEF=probable sigma-70 factor, ECF subfamily /FUNCTION=Transcriptional regulators	PA0472	---	---	---	---	---	---	Q9I646	---	---	0006350 // transcription // inferred from electronic annotation /// 0006352 // transcription initiation // inferred from electronic annotation /// 0006355 // regulation of transcription, DNA-dependent // inferred from electronic annotation /// 0045449 // regulation of transcription // inferred from electronic annotation	---	0003677 // DNA binding // inferred from electronic annotation /// 0003700 // transcription factor activity // inferred from electronic annotation /// 0016987 // sigma factor activity // inferred from electronic annotation	Two-component System // ---
PA0473_at	299.82	P	343.518	P	0.19629	1.14575	PA0473 /DEF=probable glutathione S-transferase /FUNCTION=Putative enzymes	PA0473	---	---	---	---	---	---	Q9I645	---	---	---	---	0016740 // transferase activity // inferred from electronic annotation	---
PA0474_at	7.87794	A	12.6553	A	0.683851	1.60642	PA0474 /DEF=hypothetical protein /FUNCTION=Hypothetical, unclassified, unknown	PA0474	---	---	---	---	---	---	Q9I644	---	---	---	---	0016787 // hydrolase activity // inferred from electronic annotation	---
PA0475_at	243.787	P	144.75	M	-0.752062	1.6842	PA0475 /DEF=probable transcriptional regulator /FUNCTION=Transcriptional regulators	PA0475	---	---	---	---	---	---	Q9I643	---	---	0006350 // transcription // inferred from electronic annotation /// 0006355 // regulation of transcription, DNA-dependent // inferred from electronic annotation /// 0045449 // regulation of transcription // inferred from electronic annotation	---	0003677 // DNA binding // inferred from electronic annotation /// 0003700 // transcription factor activity // inferred from electronic annotation /// 0030528 // transcription regulator activity // inferred from electronic annotation	---
PA0476_at	318.756	P	114.451	M	-1.47772	2.78508	PA0476 /DEF=probable permease /FUNCTION=Transport of small molecules	PA0476	---	---	---	---	---	---	Q9I642	---	---	0015931 // nucleobase, nucleoside, nucleotide and nucleic acid transport // inferred from electronic annotation /// 0055085 // transmembrane transport // inferred from electronic annotation	0016020 // membrane // inferred from electronic annotation	0015205 // nucleobase transmembrane transporter activity // inferred from electronic annotation	---
PA0477_at	186.787	A	147.701	M	-0.338717	1.26463	PA0477 /DEF=probable transcriptional regulator /FUNCTION=Transcriptional regulators	PA0477	---	---	---	---	---	---	Q9I641	---	---	0006350 // transcription // inferred from electronic annotation /// 0006355 // regulation of transcription, DNA-dependent // inferred from electronic annotation /// 0045449 // regulation of transcription // inferred from electronic annotation	---	0003677 // DNA binding // inferred from electronic annotation /// 0003700 // transcription factor activity // inferred from electronic annotation	---
PA0478_at	10.2958	A	75.4891	A	2.87421	7.33201	PA0478 /DEF=probable N-acetyltransferase /FUNCTION=Putative enzymes	PA0478	---	---	---	---	---	---	Q9I640	---	---	0008152 // metabolic process // inferred from electronic annotation	---	0008080 // N-acetyltransferase activity // inferred from electronic annotation /// 0016740 // transferase activity // inferred from electronic annotation	---
PA0479_at	285.231	P	287.278	P	0.0103162	1.00718	PA0479 /DEF=probable transcriptional regulator /FUNCTION=Transcriptional regulators	PA0479	---	---	---	---	---	---	Q9I639	---	---	0006350 // transcription // inferred from electronic annotation /// 0006355 // regulation of transcription, DNA-dependent // inferred from electronic annotation /// 0045449 // regulation of transcription // inferred from electronic annotation	---	0003677 // DNA binding // inferred from electronic annotation /// 0003700 // transcription factor activity // inferred from electronic annotation	---
PA0480_at	10.9438	A	6.29878	A	-0.796977	1.73746	PA0480 /DEF=probable hydrolase /FUNCTION=Putative enzymes	PA0480	---	---	---	---	---	---	Q9I638	---	---	0019614 // catechol catabolic process // inferred from electronic annotation	---	0016787 // hydrolase activity // inferred from electronic annotation /// 0047570 // 3-oxoadipate enol-lactonase activity // inferred from electronic annotation	---
PA0481_at	173.964	P	143.923	P	-0.273493	1.20873	PA0481 /DEF=hypothetical protein /FUNCTION=Hypothetical, unclassified, unknown	PA0481	---	---	---	---	---	---	Q9I637	---	---	---	---	---	---
PA0482_glcB_at	867.929	P	1265.12	P	0.543619	1.45762	PA0482 /GENE=glcB /DEF=malate synthase G /FUNCTION=Carbon compound catabolism; Central intermediary metabolism	PA0482	---	---	malate synthase G	glcB	---	---	Q9I636	---	---	0006097 // glyoxylate cycle // inferred from electronic annotation /// 0006099 // tricarboxylic acid cycle // inferred from electronic annotation	0005737 // cytoplasm // inferred from electronic annotation	0003824 // catalytic activity // inferred from electronic annotation /// 0004474 // malate synthase activity // inferred from electronic annotation /// 0016740 // transferase activity // inferred from electronic annotation	Glyoxylate and dicarboxylate metabolism // --- /// Pyruvate metabolism // ---
PA0483_at	190.32	P	236.524	P	0.313564	1.24277	PA0483 /DEF=probable acetyltransferase /FUNCTION=Putative enzymes	PA0483	---	---	---	---	---	---	Q9I635	---	---	0008152 // metabolic process // inferred from electronic annotation	---	0008080 // N-acetyltransferase activity // inferred from electronic annotation /// 0016740 // transferase activity // inferred from electronic annotation	---
PA0484_at	2064.72	P	1406.81	P	-0.553516	1.46766	PA0484 /DEF=conserved hypothetical protein /FUNCTION=Hypothetical, unclassified, unknown	PA0484	---	---	---	---	---	---	Q9I634	---	---	0008152 // metabolic process // inferred from electronic annotation	---	0016597 // amino acid binding // inferred from electronic annotation	---
PA0485_at	125.154	P	93.5605	A	-0.419728	1.33768	PA0485 /DEF=conserved hypothetical protein /FUNCTION=Hypothetical, unclassified, unknown; Membrane proteins	PA0485	---	---	---	---	---	---	Q9I633	---	---	0006810 // transport // inferred from electronic annotation	0005886 // plasma membrane // inferred from electronic annotation /// 0016020 // membrane // inferred from electronic annotation /// 0016021 // integral to membrane // inferred from electronic annotation	---	---
PA0486_at	514.806	P	483.043	P	-0.0918773	1.06576	PA0486 /DEF=conserved hypothetical protein /FUNCTION=Hypothetical, unclassified, unknown	PA0486	---	---	---	---	---	---	Q9I632	---	---	---	---	---	---
PA0487_at	338.331	P	334.394	P	-0.0168873	1.01177	PA0487 /DEF=probable molybdenum transport regulator /FUNCTION=	PA0487	---	---	---	---	---	---	Q9I631	---	---	0006355 // regulation of transcription, DNA-dependent // inferred from electronic annotation /// 0006810 // transport // inferred from electronic annotation /// 0015689 // molybdate ion transport // inferred from electronic annotation	0043190 // ATP-binding cassette (ABC) transporter complex // inferred from electronic annotation	0003700 // transcription factor activity // inferred from electronic annotation /// 0005215 // transporter activity // inferred from electronic annotation /// 0005524 // ATP binding // inferred from electronic annotation /// 0015098 // molybdate ion transmembrane transporter activity // inferred from electronic annotation /// 0015412 // molybdate transmembrane-transporting ATPase activity // infe…	---
PA0488_at	376.668	P	409.359	P	0.120074	1.08679	PA0488 /DEF=conserved hypothetical protein /FUNCTION=Hypothetical, unclassified, unknown	PA0488	---	---	---	---	---	---	Q9I630	---	---	---	---	---	---
PA0489_at	108.927	P	100.918	M	-0.110178	1.07936	PA0489 /DEF=probable phosphoribosyl transferase /FUNCTION=Putative enzymes	PA0489	---	---	---	---	---	---	Q9I629	---	---	0009116 // nucleoside metabolic process // inferred from electronic annotation	---	0016740 // transferase activity // inferred from electronic annotation	---
PA0490_at	598.281	P	440.451	P	-0.441841	1.35834	PA0490 /DEF=hypothetical protein /FUNCTION=Hypothetical, unclassified, unknown	PA0490	---	---	---	---	---	---	Q9I628	---	---	---	---	---	---
PA0491_at	18.1259	A	48.6872	A	1.42549	2.68606	PA0491 /DEF=probable transcriptional regulator /FUNCTION=Transcriptional regulators	PA0491	---	---	---	---	---	---	Q9I627	---	---	0006350 // transcription // inferred from electronic annotation /// 0006355 // regulation of transcription, DNA-dependent // inferred from electronic annotation /// 0045449 // regulation of transcription // inferred from electronic annotation	---	0003677 // DNA binding // inferred from electronic annotation /// 0003700 // transcription factor activity // inferred from electronic annotation	---
PA0492_at	77.0776	A	19.8837	A	-1.95472	3.87641	PA0492 /DEF=conserved hypothetical protein /FUNCTION=Hypothetical, unclassified, unknown	PA0492	---	---	---	---	---	---	Q9I626	---	---	---	---	---	---
PA0493_at	68.9143	A	33.0818	A	-1.05877	2.08315	PA0493 /DEF=probable biotin-requiring enzyme /FUNCTION=Putative enzymes	PA0493	---	---	---	---	---	---	Q9I625	---	---	0006633 // fatty acid biosynthetic process // inferred from electronic annotation	0009317 // acetyl-CoA carboxylase complex // inferred from electronic annotation	0003989 // acetyl-CoA carboxylase activity // inferred from electronic annotation	---
PA0494_at	178.981	P	147.896	A	-0.275217	1.21018	PA0494 /DEF=probable acyl-CoA carboxylase subunit /FUNCTION=Putative enzymes	PA0494	---	---	---	---	---	---	Q9I624	---	---	0008152 // metabolic process // inferred from electronic annotation	---	0003824 // catalytic activity // inferred from electronic annotation /// 0005524 // ATP binding // inferred from electronic annotation /// 0009374 // biotin binding // inferred from electronic annotation /// 0016874 // ligase activity // inferred from electronic annotation	---
PA0495_at	185.462	A	126.298	A	-0.554297	1.46845	PA0495 /DEF=hypothetical protein /FUNCTION=Hypothetical, unclassified, unknown	PA0495	---	---	---	---	---	---	Q9I623	---	---	---	---	---	---
PA0496_at	121.061	A	69.1457	A	-0.808028	1.75082	PA0496 /DEF=conserved hypothetical protein /FUNCTION=Hypothetical, unclassified, unknown	PA0496	---	---	---	---	---	---	Q9I622	---	---	---	---	---	---
PA0497_at	7.37711	A	47.0733	A	2.67378	6.38099	PA0497 /DEF=hypothetical protein /FUNCTION=Hypothetical, unclassified, unknown	PA0497	---	---	---	---	---	---	Q9I621	---	---	---	---	---	---
PA0498_at	25.171	A	46.5384	A	0.886663	1.84889	PA0498 /DEF=hypothetical protein /FUNCTION=Hypothetical, unclassified, unknown	PA0498	---	---	---	---	---	---	Q9I620	---	---	---	---	---	---
PA0499_at	197.913	P	113.147	A	-0.806668	1.74917	PA0499 /DEF=probable pili assembly chaperone /FUNCTION=Motility & Attachment; Chaperones & heat shock proteins	PA0499	---	---	---	---	---	---	Q9I619	---	---	0007047 // cellular cell wall organization // inferred from electronic annotation	0030288 // outer membrane-bounded periplasmic space // inferred from electronic annotation /// 0042597 // periplasmic space // inferred from electronic annotation	0005515 // protein binding // inferred from electronic annotation	---
PA0500_bioB_at	269.448	P	415.22	P	0.623871	1.541	PA0500 /GENE=bioB /DEF=biotin synthase /FUNCTION=Biosynthesis of cofactors, prosthetic groups and carriers	PA0500	---	---	biotin synthase	bioB	---	---	Q9I618	---	---	0008152 // metabolic process // inferred from electronic annotation /// 0009102 // biotin biosynthetic process // inferred from electronic annotation /// 0051186 // cofactor metabolic process // inferred from electronic annotation	---	0003824 // catalytic activity // inferred from electronic annotation /// 0004076 // biotin synthase activity // inferred from electronic annotation /// 0005506 // iron ion binding // inferred from electronic annotation /// 0016740 // transferase activity // inferred from electronic annotation /// 0046872 // metal ion binding // inferred from electronic annotation /// 0051536 // iron-sulfur cluste…	Biotin metabolism // ---
PA0501_bioF_at	610.44	P	350.85	P	-0.798994	1.73989	PA0501 /GENE=bioF /DEF=8-amino-7-oxononanoate synthase /FUNCTION=Biosynthesis of cofactors, prosthetic groups and carriers	PA0501	---	---	8-amino-7-oxononanoate synthase	bioF	---	---	Q9I617	---	---	0008152 // metabolic process // inferred from electronic annotation /// 0009058 // biosynthetic process // inferred from electronic annotation /// 0009102 // biotin biosynthetic process // inferred from electronic annotation	---	0003824 // catalytic activity // inferred from electronic annotation /// 0008710 // 8-amino-7-oxononanoate synthase activity // inferred from electronic annotation /// 0016740 // transferase activity // inferred from electronic annotation /// 0016769 // transferase activity, transferring nitrogenous groups // inferred from electronic annotation /// 0030170 // pyridoxal phosphate binding // inferr…	Biotin metabolism // ---
PA0502_at	561.792	M	516.979	P	-0.11993	1.08668	PA0502 /DEF=probable biotin biosynthesis protein bioH /FUNCTION=Biosynthesis of cofactors, prosthetic groups and carriers	PA0502	---	---	---	---	---	---	Q9I616	---	---	---	---	---	Biotin metabolism // ---
PA0503_at	249.648	P	238.544	P	-0.0656393	1.04655	PA0503 /DEF=probable biotin synthesis protein BioC /FUNCTION=Biosynthesis of cofactors, prosthetic groups and carriers	PA0503	---	---	---	---	---	---	Q9I615	---	---	0008152 // metabolic process // inferred from electronic annotation /// 0009102 // biotin biosynthetic process // inferred from electronic annotation	---	0008168 // methyltransferase activity // inferred from electronic annotation	Biotin metabolism // ---
PA0504_bioD_at	180.98	A	152.044	A	-0.251348	1.19032	PA0504 /GENE=bioD /DEF=dethiobiotin synthase /FUNCTION=Biosynthesis of cofactors, prosthetic groups and carriers	PA0504	---	---	dethiobiotin synthase	bioD	---	---	Q9I614	---	---	0009102 // biotin biosynthetic process // inferred from electronic annotation	---	0000166 // nucleotide binding // inferred from electronic annotation /// 0000287 // magnesium ion binding // inferred from electronic annotation /// 0004141 // dethiobiotin synthase activity // inferred from electronic annotation /// 0005524 // ATP binding // inferred from electronic annotation /// 0016874 // ligase activity // inferred from electronic annotation	Biotin metabolism // ---
PA0505_at	9878.41	P	8242.64	P	-0.261173	1.19845	PA0505 /DEF=hypothetical protein /FUNCTION=Hypothetical, unclassified, unknown	PA0505	---	---	---	---	---	---	Q9I613	---	---	---	---	---	---
PA0506_at	2870.04	P	3805.65	P	0.407075	1.32599	PA0506 /DEF=probable acyl-CoA dehydrogenase /FUNCTION=Putative enzymes	PA0506	---	---	---	---	---	---	Q9I612	---	---	0008152 // metabolic process // inferred from electronic annotation /// 0055114 // oxidation reduction // inferred from electronic annotation	---	0003995 // acyl-CoA dehydrogenase activity // inferred from electronic annotation /// 0016491 // oxidoreductase activity // inferred from electronic annotation /// 0016627 // oxidoreductase activity, acting on the CH-CH group of donors // inferred from electronic annotation /// 0050660 // FAD binding // inferred from electronic annotation	---
PA0507_at	326.289	P	307.03	P	-0.0877675	1.06272	PA0507 /DEF=probable acyl-CoA dehydrogenase /FUNCTION=Putative enzymes	PA0507	---	---	---	---	---	---	Q9I611	---	---	0008152 // metabolic process // inferred from electronic annotation /// 0055114 // oxidation reduction // inferred from electronic annotation	---	0003995 // acyl-CoA dehydrogenase activity // inferred from electronic annotation /// 0016491 // oxidoreductase activity // inferred from electronic annotation /// 0016627 // oxidoreductase activity, acting on the CH-CH group of donors // inferred from electronic annotation /// 0050660 // FAD binding // inferred from electronic annotation	---
PA0508_at	489.313	P	824.271	P	0.752362	1.68455	PA0508 /DEF=probable acyl-CoA dehydrogenase /FUNCTION=Putative enzymes	PA0508	---	---	---	---	---	---	Q9I610	---	---	0008152 // metabolic process // inferred from electronic annotation /// 0055114 // oxidation reduction // inferred from electronic annotation	---	0003995 // acyl-CoA dehydrogenase activity // inferred from electronic annotation /// 0016491 // oxidoreductase activity // inferred from electronic annotation /// 0016627 // oxidoreductase activity, acting on the CH-CH group of donors // inferred from electronic annotation /// 0050660 // FAD binding // inferred from electronic annotation	---
PA0509_nirN_at	1731.45	P	2632.73	P	0.604577	1.52053	PA0509 /GENE=nirN /DEF=probable c-type cytochrome /FUNCTION=Energy metabolism; Biosynthesis of cofactors, prosthetic groups and carriers	PA0509	---	---	probable c-type cytochrome	nirN	---	---	Q9I609	---	---	---	---	0005506 // iron ion binding // inferred from electronic annotation /// 0009055 // electron carrier activity // inferred from electronic annotation /// 0020037 // heme binding // inferred from electronic annotation	Denitrification // ---
PA0510_at	5311.98	P	5224.4	P	-0.023983	1.01676	PA0510 /DEF=probable uroporphyrin-III c-methyltransferase /FUNCTION=Energy metabolism; Biosynthesis of cofactors, prosthetic groups and carriers	PA0510	---	---	---	---	---	---	P95417	---	---	0006779 // porphyrin biosynthetic process // inferred from electronic annotation /// 0008152 // metabolic process // inferred from electronic annotation /// 0055114 // oxidation reduction // inferred from electronic annotation	---	0008168 // methyltransferase activity // inferred from electronic annotation /// 0016740 // transferase activity // inferred from electronic annotation	Biosynthesis of heme d1 // --- /// Denitrification // ---
PA0511_nirJ_at	3364.03	P	4741.85	P	0.495259	1.40957	PA0511 /GENE=nirJ /DEF=heme d1 biosynthesis protein NirJ /FUNCTION=Biosynthesis of cofactors, prosthetic groups and carriers; Energy metabolism	PA0511	---	---	heme d1 biosynthesis protein NirJ	nirJ	---	---	P95416	---	---	---	---	0003824 // catalytic activity // inferred from electronic annotation /// 0051536 // iron-sulfur cluster binding // inferred from electronic annotation	Biosynthesis of heme d1 // --- /// Denitrification // ---
PA0512_at	1186.32	P	2209.39	P	0.897157	1.86239	PA0512 /DEF=conserved hypothetical protein /FUNCTION=Energy metabolism; Hypothetical, unclassified, unknown; Biosynthesis of cofactors, prosthetic groups and carriers	PA0512	---	---	---	---	---	---	P95415	---	---	---	---	---	Biosynthesis of heme d1 // --- /// Denitrification // ---
PA0513_at	1363.96	P	1969.97	P	0.530367	1.4443	PA0513 /DEF=probable transcriptional regulator /FUNCTION=Energy metabolism; Transcriptional regulators; Biosynthesis of cofactors, prosthetic groups and carriers	PA0513	---	---	---	---	---	---	P95414	---	---	---	---	---	Biosynthesis of heme d1 // --- /// Denitrification // ---
PA0514_nirL_at	1694.99	P	4227.24	P	1.31844	2.49396	PA0514 /GENE=nirL /DEF=heme d1 biosynthesis protein NirL /FUNCTION=Energy metabolism; Hypothetical, unclassified, unknown; Biosynthesis of cofactors, prosthetic groups and carriers	PA0514	---	---	heme d1 biosynthesis protein NirL	nirL	---	---	P95413	---	---	---	---	---	Biosynthesis of heme d1 // --- /// Denitrification // ---
PA0515_at	3442.01	P	3732.74	P	0.116983	1.08446	PA0515 /DEF=probable transcriptional regulator /FUNCTION=Energy metabolism; Transcriptional regulators; Biosynthesis of cofactors, prosthetic groups and carriers	PA0515	---	---	---	---	---	---	P95412	---	---	---	---	---	Biosynthesis of heme d1 // --- /// Denitrification // ---
PA0516_nirF_at	3764.29	P	3855.55	P	0.0345566	1.02424	PA0516 /GENE=nirF /DEF=heme d1 biosynthesis protein NirF /FUNCTION=Biosynthesis of cofactors, prosthetic groups and carriers; Energy metabolism	PA0516	---	---	heme d1 biosynthesis protein NirF	nirF	---	---	Q51480	---	---	---	0005737 // cytoplasm // inferred from electronic annotation	---	Biosynthesis of heme d1 // --- /// Denitrification // ---
PA0517_nirC_at	3598.75	P	3696.85	P	0.038803	1.02726	PA0517 /GENE=nirC /DEF=probable c-type cytochrome precursor /FUNCTION=Biosynthesis of cofactors, prosthetic groups and carriers; Energy metabolism	PA0517	---	---	probable c-type cytochrome precursor	nirC	---	---	Q51479	---	---	0006810 // transport // inferred from electronic annotation /// 0022900 // electron transport chain // inferred from electronic annotation	0042597 // periplasmic space // inferred from electronic annotation	0005506 // iron ion binding // inferred from electronic annotation /// 0009055 // electron carrier activity // inferred from electronic annotation /// 0020037 // heme binding // inferred from electronic annotation /// 0046872 // metal ion binding // inferred from electronic annotation	Biosynthesis of heme d1 // --- /// Denitrification // ---
PA0518_nirM_at	9966.14	P	10936.2	P	0.134002	1.09733	PA0518 /GENE=nirM /DEF=cytochrome c-551 precursor /FUNCTION=Biosynthesis of cofactors, prosthetic groups and carriers; Energy metabolism	PA0518	---	---	cytochrome c-551 precursor	nirM	---	---	P00099	---	---	0006810 // transport // inferred from electronic annotation /// 0022900 // electron transport chain // inferred from electronic annotation	0042597 // periplasmic space // inferred from electronic annotation	0005506 // iron ion binding // inferred from electronic annotation /// 0009055 // electron carrier activity // inferred from electronic annotation /// 0020037 // heme binding // inferred from electronic annotation /// 0046872 // metal ion binding // inferred from electronic annotation	Biosynthesis of heme d1 // --- /// Denitrification // ---
PA0519_nirS_at	15740.6	P	15293.4	P	-0.0415814	1.02924	PA0519 /GENE=nirS /DEF=nitrite reductase precursor /FUNCTION=Energy metabolism	PA0519	---	---	nitrite reductase precursor	nirS	---	---	P24474	---	---	0006810 // transport // inferred from electronic annotation /// 0022900 // electron transport chain // inferred from electronic annotation /// 0055114 // oxidation reduction // inferred from electronic annotation	0042597 // periplasmic space // inferred from electronic annotation	0005506 // iron ion binding // inferred from electronic annotation /// 0009055 // electron carrier activity // inferred from electronic annotation /// 0016491 // oxidoreductase activity // inferred from electronic annotation /// 0020037 // heme binding // inferred from electronic annotation /// 0046872 // metal ion binding // inferred from electronic annotation /// 0050418 // hydroxylamine reduct…	Denitrification // ---
PA0520_nirQ_at	938.801	P	714.313	P	-0.394263	1.31427	PA0520 /GENE=nirQ /DEF=regulatory protein NirQ /FUNCTION=Central intermediary metabolism; Energy metabolism	PA0520	---	---	regulatory protein NirQ	nirQ	---	---	Q51481	---	---	0006350 // transcription // inferred from electronic annotation /// 0045449 // regulation of transcription // inferred from electronic annotation	0005737 // cytoplasm // inferred from electronic annotation	0000166 // nucleotide binding // inferred from electronic annotation /// 0003677 // DNA binding // inferred from electronic annotation /// 0005524 // ATP binding // inferred from electronic annotation /// 0016887 // ATPase activity // inferred from electronic annotation	Denitrification // ---
PA0521_at	263.85	P	154.528	P	-0.771851	1.70746	PA0521 /DEF=probable cytochrome c oxidase subunit /FUNCTION=Energy metabolism	PA0521	---	---	---	---	---	---	Q51482	---	---	0006123 // mitochondrial electron transport, cytochrome c to oxygen // inferred from electronic annotation /// 0022904 // respiratory electron transport chain // inferred from electronic annotation /// 0055114 // oxidation reduction // inferred from electronic annotation	0016020 // membrane // inferred from electronic annotation /// 0016021 // integral to membrane // inferred from electronic annotation	0004129 // cytochrome-c oxidase activity // inferred from electronic annotation /// 0016491 // oxidoreductase activity // inferred from electronic annotation	---
PA0522_r_at	2485.9	P	1488.07	P	-0.740323	1.67055	PA0522 /DEF=hypothetical protein /FUNCTION=Hypothetical, unclassified, unknown	PA0522	---	---	---	---	---	---	Q51483	---	---	---	0005886 // plasma membrane // inferred from electronic annotation /// 0016020 // membrane // inferred from electronic annotation /// 0016021 // integral to membrane // inferred from electronic annotation	---	---
PA0523_norC_at	5906.15	P	6830.2	P	0.209711	1.15646	PA0523 /GENE=norC /DEF=nitric-oxide reductase subunit C /FUNCTION=Energy metabolism	PA0523	---	---	nitric-oxide reductase subunit C	norC	---	---	Q59646	---	---	0006810 // transport // inferred from electronic annotation /// 0022900 // electron transport chain // inferred from electronic annotation	0005886 // plasma membrane // inferred from electronic annotation /// 0016020 // membrane // inferred from electronic annotation /// 0016021 // integral to membrane // inferred from electronic annotation /// 0070469 // respiratory chain // inferred from electronic annotation	0005506 // iron ion binding // inferred from electronic annotation /// 0009055 // electron carrier activity // inferred from electronic annotation /// 0020037 // heme binding // inferred from electronic annotation /// 0046872 // metal ion binding // inferred from electronic annotation	Denitrification // ---
PA0524_norB_at	4836.05	P	4617.89	P	-0.0665957	1.04724	PA0524 /GENE=norB /DEF=nitric-oxide reductase subunit B /FUNCTION=Energy metabolism	PA0524	---	---	nitric-oxide reductase subunit B	norB	---	---	Q59647	---	---	0006810 // transport // inferred from electronic annotation /// 0009060 // aerobic respiration // inferred from electronic annotation /// 0022900 // electron transport chain // inferred from electronic annotation /// 0055114 // oxidation reduction // inferred from electronic annotation	0005886 // plasma membrane // inferred from electronic annotation /// 0016020 // membrane // inferred from electronic annotation /// 0016021 // integral to membrane // inferred from electronic annotation /// 0070469 // respiratory chain // inferred from electronic annotation	0005506 // iron ion binding // inferred from electronic annotation /// 0009055 // electron carrier activity // inferred from electronic annotation /// 0016491 // oxidoreductase activity // inferred from electronic annotation /// 0016966 // nitric oxide reductase activity // inferred from electronic annotation /// 0020037 // heme binding // inferred from electronic annotation /// 0046872 // metal …	Denitrification // ---
PA0525_at	2056.1	P	1981.98	P	-0.0529645	1.03739	PA0525 /DEF=probable dinitrification protein NorD /FUNCTION=Energy metabolism	PA0525	---	---	---	---	---	---	Q51484	---	---	---	0005737 // cytoplasm // inferred from electronic annotation	---	Denitrification // ---
PA0526_at	15908.2	P	13991.8	P	-0.18519	1.13697	PA0526 /DEF=hypothetical protein /FUNCTION=Hypothetical, unclassified, unknown	PA0526	---	---	---	---	---	---	Q51442	---	---	---	---	---	Denitrification // ---
PA0527_dnr_at	113.691	A	73.3537	A	-0.632169	1.54989	PA0527 /GENE=dnr /DEF=transcriptional regulator Dnr /FUNCTION=Transcriptional regulators	PA0527	---	---	transcriptional regulator Dnr	dnr	---	---	Q51441	---	---	0006355 // regulation of transcription, DNA-dependent // inferred from electronic annotation /// 0045449 // regulation of transcription // inferred from electronic annotation	0005622 // intracellular // inferred from electronic annotation	0003677 // DNA binding // inferred from electronic annotation /// 0003700 // transcription factor activity // inferred from electronic annotation	Denitrification // ---
PA0528_at	150.271	A	132.01	A	-0.186924	1.13833	PA0528 /DEF=probable transcriptional regulator /FUNCTION=Transcriptional regulators	PA0528	---	---	---	---	---	---	Q9I608	---	---	0006350 // transcription // inferred from electronic annotation /// 0006355 // regulation of transcription, DNA-dependent // inferred from electronic annotation /// 0045449 // regulation of transcription // inferred from electronic annotation	---	0003677 // DNA binding // inferred from electronic annotation /// 0003700 // transcription factor activity // inferred from electronic annotation	---
PA0529_at	753.085	P	500.305	P	-0.590002	1.50525	PA0529 /DEF=conserved hypothetical protein /FUNCTION=Hypothetical, unclassified, unknown	PA0529	---	---	---	---	---	---	Q9I607	---	---	---	---	0003824 // catalytic activity // inferred from electronic annotation /// 0030151 // molybdenum ion binding // inferred from electronic annotation /// 0030170 // pyridoxal phosphate binding // inferred from electronic annotation	---
PA0530_at	44.1539	A	97.8862	P	1.14857	2.21693	PA0530 /DEF=probable class III pyridoxal phosphate-dependent aminotransferase /FUNCTION=Putative enzymes	PA0530	---	---	---	---	---	---	Q9I606	---	---	0006525 // arginine metabolic process // inferred from electronic annotation	---	0003824 // catalytic activity // inferred from electronic annotation /// 0008483 // transaminase activity // inferred from electronic annotation /// 0016740 // transferase activity // inferred from electronic annotation /// 0030170 // pyridoxal phosphate binding // inferred from electronic annotation	---
PA0531_at	362.262	P	304.523	P	-0.250483	1.18961	PA0531 /DEF=probable glutamine amidotransferase /FUNCTION=Putative enzymes	PA0531	---	---	---	---	---	---	Q9I605	---	---	0006541 // glutamine metabolic process // inferred from electronic annotation	---	0003824 // catalytic activity // inferred from electronic annotation /// 0016740 // transferase activity // inferred from electronic annotation	---
PA0532_at	490.051	P	417.337	P	-0.231719	1.17423	PA0532 /DEF=hypothetical protein /FUNCTION=Hypothetical, unclassified, unknown	PA0532	---	---	---	---	---	---	Q9I604	---	---	---	---	---	---
PA0533_at	118.76	A	87.9888	A	-0.432659	1.34972	PA0533 /DEF=probable transcriptional regulator /FUNCTION=Transcriptional regulators	PA0533	---	---	---	---	---	---	Q9I603	---	---	0000160 // two-component signal transduction system (phosphorelay) // inferred from electronic annotation /// 0006350 // transcription // inferred from electronic annotation /// 0006355 // regulation of transcription, DNA-dependent // inferred from electronic annotation /// 0007165 // signal transduction // inferred from electronic annotation /// 0045449 // regulation of transcription // inferred…	0005622 // intracellular // inferred from electronic annotation	0000156 // two-component response regulator activity // inferred from electronic annotation /// 0003677 // DNA binding // inferred from electronic annotation /// 0003700 // transcription factor activity // inferred from electronic annotation /// 0004871 // signal transducer activity // inferred from electronic annotation /// 0043565 // sequence-specific DNA binding // inferred from electronic ann…	---
PA0534_at	538.774	P	855.543	P	0.667158	1.58794	PA0534 /DEF=conserved hypothetical protein /FUNCTION=Putative enzymes	PA0534	---	---	---	---	---	---	Q9I602	---	---	---	---	0016491 // oxidoreductase activity // inferred from electronic annotation	---
PA0535_at	26.144	A	142.229	P	2.44366	5.44021	PA0535 /DEF=probable transcriptional regulator /FUNCTION=Transcriptional regulators	PA0535	---	---	---	---	---	---	Q9I601	---	---	---	---	0003677 // DNA binding // inferred from electronic annotation /// 0043565 // sequence-specific DNA binding // inferred from electronic annotation	---
PA0536_at	559.954	P	346.281	P	-0.693365	1.61705	PA0536 /DEF=hypothetical protein /FUNCTION=Hypothetical, unclassified, unknown	PA0536	---	---	---	---	---	---	Q9I600	---	---	---	---	---	---
PA0537_at	1054.99	P	832.974	P	-0.34089	1.26654	PA0537 /DEF=conserved hypothetical protein /FUNCTION=Hypothetical, unclassified, unknown	PA0537	---	---	---	---	---	---	Q9I5Z9	---	---	---	---	---	---
PA0538_dsbB_at	264.238	A	243.802	P	-0.116126	1.08382	PA0538 /GENE=dsbB /DEF=disulfide bond formation protein /FUNCTION=Chaperones & heat shock proteins; Translation, post-translational modification, degradation	PA0538	---	---	disulfide bond formation protein	dsbB	---	---	P57701	---	---	0006810 // transport // inferred from electronic annotation /// 0022900 // electron transport chain // inferred from electronic annotation /// 0055114 // oxidation reduction // inferred from electronic annotation	0005886 // plasma membrane // inferred from electronic annotation /// 0016020 // membrane // inferred from electronic annotation /// 0016021 // integral to membrane // inferred from electronic annotation	0009055 // electron carrier activity // inferred from electronic annotation /// 0015035 // protein disulfide oxidoreductase activity // inferred from electronic annotation /// 0016491 // oxidoreductase activity // inferred from electronic annotation	---
PA0539_at	81.3939	A	9.62487	A	-3.08008	8.45663	PA0539 /DEF=hypothetical protein /FUNCTION=Hypothetical, unclassified, unknown; Membrane proteins	PA0539	---	---	---	---	---	---	Q9I5Z7	---	---	---	0016020 // membrane // inferred from electronic annotation	---	---
PA0540_at	36.4145	A	59.9615	A	0.719526	1.64664	PA0540 /DEF=hypothetical protein /FUNCTION=Hypothetical, unclassified, unknown	PA0540	---	---	---	---	---	---	Q9I5Z6	---	---	---	---	---	---
PA0541_at	171.275	A	60.8889	A	-1.49206	2.81291	PA0541 /DEF=hypothetical protein /FUNCTION=Hypothetical, unclassified, unknown	PA0541	---	---	---	---	---	---	Q9I5Z5	---	---	0022900 // electron transport chain // inferred from electronic annotation	0005746 // mitochondrial respiratory chain // inferred from electronic annotation /// 0042597 // periplasmic space // inferred from electronic annotation	0005506 // iron ion binding // inferred from electronic annotation /// 0009055 // electron carrier activity // inferred from electronic annotation /// 0020037 // heme binding // inferred from electronic annotation	---
PA0542_at	588.844	P	404.802	P	-0.540669	1.45465	PA0542 /DEF=conserved hypothetical protein /FUNCTION=Hypothetical, unclassified, unknown	PA0542	---	---	---	---	---	---	Q9I5Z4	---	---	---	---	---	---
PA0543_at	774.31	P	572.202	P	-0.436385	1.35321	PA0543 /DEF=hypothetical protein /FUNCTION=Hypothetical, unclassified, unknown	PA0543	---	---	---	---	---	---	Q9I5Z3	---	---	---	---	---	---
PA0544_at	286.611	A	279.692	P	-0.0352509	1.02474	PA0544 /DEF=hypothetical protein /FUNCTION=Hypothetical, unclassified, unknown	PA0544	---	---	---	---	---	---	Q9I5Z2	---	---	---	---	0016787 // hydrolase activity // inferred from electronic annotation	---
PA0545_at	1111.96	P	554.494	P	-1.00386	2.00535	PA0545 /DEF=hypothetical protein /FUNCTION=Putative enzymes	PA0545	---	---	---	---	---	---	Q9I5Z1	---	---	0055114 // oxidation reduction // inferred from electronic annotation	0016021 // integral to membrane // inferred from electronic annotation	0005506 // iron ion binding // inferred from electronic annotation /// 0009055 // electron carrier activity // inferred from electronic annotation /// 0016491 // oxidoreductase activity // inferred from electronic annotation /// 0050660 // FAD binding // inferred from electronic annotation	---
PA0546_metK_at	457.497	P	1282.64	P	1.48728	2.8036	PA0546 /GENE=metK /DEF=methionine adenosyltransferase /FUNCTION=Amino acid biosynthesis and metabolism; Central intermediary metabolism	PA0546	---	---	methionine adenosyltransferase	metK	---	---	Q9I5Z0	---	---	0006730 // one-carbon metabolic process // inferred from electronic annotation	0005737 // cytoplasm // inferred from electronic annotation	0000166 // nucleotide binding // inferred from electronic annotation /// 0000287 // magnesium ion binding // inferred from electronic annotation /// 0004478 // methionine adenosyltransferase activity // inferred from electronic annotation /// 0005524 // ATP binding // inferred from electronic annotation /// 0016740 // transferase activity // inferred from electronic annotation /// 0046872 // meta…	Methionine metabolism // --- /// Selenoamino acid metabolism // ---
PA0547_at	402.224	A	690.907	P	0.780493	1.71772	PA0547 /DEF=probable transcriptional regulator /FUNCTION=Transcriptional regulators	PA0547	---	---	---	---	---	---	Q9I5Y9	---	---	0006350 // transcription // inferred from electronic annotation /// 0006355 // regulation of transcription, DNA-dependent // inferred from electronic annotation /// 0008152 // metabolic process // inferred from electronic annotation /// 0045449 // regulation of transcription // inferred from electronic annotation	0005622 // intracellular // inferred from electronic annotation	0003677 // DNA binding // inferred from electronic annotation /// 0003700 // transcription factor activity // inferred from electronic annotation /// 0008168 // methyltransferase activity // inferred from electronic annotation	---
PA0548_tktA_at	223.22	A	261.714	P	0.229527	1.17245	PA0548 /GENE=tktA /DEF=transketolase /FUNCTION=Energy metabolism	PA0548	---	---	transketolase	tktA	---	---	Q9I5Y8	---	---	0008152 // metabolic process // inferred from electronic annotation	---	0003824 // catalytic activity // inferred from electronic annotation /// 0004802 // transketolase activity // inferred from electronic annotation	Carbon fixation // --- /// Pentose phosphate cycle // ---
PA0549_at	169.117	A	178.319	A	0.076439	1.05441	PA0549 /DEF=hypothetical protein /FUNCTION=Hypothetical, unclassified, unknown	PA0549	---	---	---	---	---	---	Q9I5Y7	---	---	---	---	---	---
PA0550_at	104.486	A	129.165	A	0.305897	1.23619	PA0550 /DEF=conserved hypothetical protein /FUNCTION=Hypothetical, unclassified, unknown	PA0550	---	---	---	---	---	---	Q9I5Y6	---	---	---	---	---	---
PA0551_epd_at	243.081	A	175.444	A	-0.470423	1.38552	PA0551 /GENE=epd /DEF=D-erythrose 4-phosphate dehydrogenase /FUNCTION=Biosynthesis of cofactors, prosthetic groups and carriers	PA0551	---	---	D-erythrose 4-phosphate dehydrogenase	epd	---	---	Q9I5Y5	---	---	0006006 // glucose metabolic process // inferred from electronic annotation /// 0008152 // metabolic process // inferred from electronic annotation /// 0042823 // pyridoxal phosphate biosynthetic process // inferred from electronic annotation /// 0055114 // oxidation reduction // inferred from electronic annotation	0005737 // cytoplasm // inferred from electronic annotation	0003824 // catalytic activity // inferred from electronic annotation /// 0004365 // glyceraldehyde-3-phosphate dehydrogenase (phosphorylating) activity // inferred from electronic annotation /// 0005488 // binding // inferred from electronic annotation /// 0016491 // oxidoreductase activity // inferred from electronic annotation /// 0048001 // erythrose-4-phosphate dehydrogenase activity // infer…	Vitamin B6 metabolism // ---
PA0552_pgk_at	238.895	A	315.631	A	0.401864	1.32121	PA0552 /GENE=pgk /DEF=phosphoglycerate kinase /FUNCTION=Carbon compound catabolism; Energy metabolism	PA0552	---	---	phosphoglycerate kinase	pgk	---	---	Q9I5Y4	---	---	0006096 // glycolysis // inferred from electronic annotation	0005737 // cytoplasm // inferred from electronic annotation	0000166 // nucleotide binding // inferred from electronic annotation /// 0004618 // phosphoglycerate kinase activity // inferred from electronic annotation /// 0005524 // ATP binding // inferred from electronic annotation /// 0016301 // kinase activity // inferred from electronic annotation /// 0016740 // transferase activity // inferred from electronic annotation	Carbon fixation // --- /// Glycolysis / Gluconeogenesis // ---
PA0553_at	5802.75	P	4561.66	P	-0.347179	1.27207	PA0553 /DEF=hypothetical protein /FUNCTION=Hypothetical, unclassified, unknown	PA0553	---	---	---	---	---	---	Q9I5Y3	---	---	---	---	---	---
PA0554_at	2814.61	P	2491.49	P	-0.175924	1.12969	PA0554 /DEF=hypothetical protein /FUNCTION=Hypothetical, unclassified, unknown	PA0554	---	---	---	---	---	---	Q9I5Y2	---	---	---	---	---	---
PA0555_fda_at	978.385	P	1106.27	P	0.177223	1.13071	PA0555 /GENE=fda /DEF=fructose-1,6-bisphosphate aldolase /FUNCTION=Carbon compound catabolism; Central intermediary metabolism	PA0555	---	---	fructose-1,6-bisphosphate aldolase	fda	---	---	Q9I5Y1	---	---	0006096 // glycolysis // inferred from electronic annotation /// 0008152 // metabolic process // inferred from electronic annotation	---	0003824 // catalytic activity // inferred from electronic annotation /// 0004332 // fructose-bisphosphate aldolase activity // inferred from electronic annotation /// 0008270 // zinc ion binding // inferred from electronic annotation /// 0016829 // lyase activity // inferred from electronic annotation /// 0046872 // metal ion binding // inferred from electronic annotation	Carbon fixation // --- /// Fructose and mannose metabolism // --- /// Glycolysis / Gluconeogenesis // --- /// Pentose phosphate cycle // ---
PA0556_at	17.8963	A	87.3368	A	2.28692	4.88015	PA0556 /DEF=hypothetical protein /FUNCTION=Hypothetical, unclassified, unknown	PA0556	---	---	---	---	---	---	Q9I5Y0	---	---	---	---	---	---
PA0557_at	122.403	A	114.836	P	-0.0920638	1.06589	PA0557 /DEF=hypothetical protein /FUNCTION=Hypothetical, unclassified, unknown	PA0557	---	---	---	---	---	---	Q9I5X9	---	---	---	---	---	---
PA0558_at	285.524	P	320.496	P	0.166697	1.12249	PA0558 /DEF=conserved hypothetical protein /FUNCTION=Hypothetical, unclassified, unknown	PA0558	---	---	---	---	---	---	Q9I5X8	---	---	0008152 // metabolic process // inferred from electronic annotation	---	0008168 // methyltransferase activity // inferred from electronic annotation	---
PA0559_at	319.427	P	123.632	P	-1.36944	2.58369	PA0559 /DEF=conserved hypothetical protein /FUNCTION=Hypothetical, unclassified, unknown	PA0559	---	---	---	---	---	---	Q9I5X7	---	---	---	---	---	---
PA0560_at	29.817	A	112.813	A	1.91973	3.78352	PA0560 /DEF=conserved hypothetical protein /FUNCTION=Hypothetical, unclassified, unknown	PA0560	---	---	---	---	---	---	Q9I5X6	---	---	---	---	---	---
PA0561_at	74.0165	A	77.7481	A	0.0709607	1.05042	PA0561 /DEF=hypothetical protein /FUNCTION=Hypothetical, unclassified, unknown	PA0561	---	---	---	---	---	---	Q9I5X5	---	---	---	---	---	---
PA0562_at	211.652	A	174.723	A	-0.276621	1.21135	PA0562 /DEF=probable hydrolase /FUNCTION=Putative enzymes	PA0562	---	---	---	---	---	---	Q9I5X4	---	---	0008152 // metabolic process // inferred from electronic annotation	---	0003824 // catalytic activity // inferred from electronic annotation /// 0016787 // hydrolase activity // inferred from electronic annotation	---
PA0563_at	2312.58	P	3508.2	P	0.601224	1.517	PA0563 /DEF=conserved hypothetical protein /FUNCTION=Hypothetical, unclassified, unknown	PA0563	---	---	---	---	---	---	Q9I5X3	---	---	---	0016021 // integral to membrane // inferred from electronic annotation	---	---
PA0564_at	85.7747	A	174.162	M	1.02181	2.03046	PA0564 /DEF=probable transcriptional regulator /FUNCTION=Transcriptional regulators	PA0564	---	---	---	---	---	---	Q9I5X2	---	---	0006350 // transcription // inferred from electronic annotation /// 0006355 // regulation of transcription, DNA-dependent // inferred from electronic annotation /// 0045449 // regulation of transcription // inferred from electronic annotation	0005622 // intracellular // inferred from electronic annotation	0003677 // DNA binding // inferred from electronic annotation /// 0003700 // transcription factor activity // inferred from electronic annotation /// 0043565 // sequence-specific DNA binding // inferred from electronic annotation	---
PA0565_at	595.224	P	419.613	P	-0.504373	1.41851	PA0565 /DEF=conserved hypothetical protein /FUNCTION=Hypothetical, unclassified, unknown	PA0565	---	---	---	---	---	---	Q9I5X1	---	---	---	---	---	---
PA0566_at	776.973	P	705.24	P	-0.139752	1.10172	PA0566 /DEF=hypothetical protein /FUNCTION=Hypothetical, unclassified, unknown	PA0566	---	---	---	---	---	---	Q9I5X0	---	---	---	---	---	---
PA0567_i_at	816.099	P	2218.86	P	1.443	2.71886	PA0567 /DEF=conserved hypothetical protein /FUNCTION=Membrane proteins; Hypothetical, unclassified, unknown	PA0567	---	---	---	---	---	---	Q9I5W9	---	---	---	0005886 // plasma membrane // inferred from electronic annotation /// 0016020 // membrane // inferred from electronic annotation /// 0016021 // integral to membrane // inferred from electronic annotation	---	---
PA0568_at	341.557	P	208.046	P	-0.715224	1.64174	PA0568 /DEF=hypothetical protein /FUNCTION=Hypothetical, unclassified, unknown	PA0568	---	---	---	---	---	---	Q9I5W8	---	---	---	---	---	---
PA0569_at	441.305	P	206.706	P	-1.0942	2.13494	PA0569 /DEF=hypothetical protein /FUNCTION=Hypothetical, unclassified, unknown	PA0569	---	---	---	---	---	---	Q9I5W7	---	---	---	---	---	---
PA0570_at	200.444	A	85.3924	A	-1.23102	2.34733	PA0570 /DEF=hypothetical protein /FUNCTION=Hypothetical, unclassified, unknown	PA0570	---	---	---	---	---	---	Q9I5W6	---	---	---	---	---	---
PA0571_at	432.18	P	270.367	P	-0.676711	1.59849	PA0571 /DEF=hypothetical protein /FUNCTION=Hypothetical, unclassified, unknown	PA0571	---	---	---	---	---	---	Q9I5W5	---	---	---	---	---	---
PA0572_at	86.6889	A	154.068	A	0.829651	1.77726	PA0572 /DEF=hypothetical protein /FUNCTION=Hypothetical, unclassified, unknown	PA0572	---	---	---	---	---	---	Q9I5W4	---	---	---	---	---	---
PA0573_at	12.0337	A	10.4614	A	-0.202011	1.1503	PA0573 /DEF=hypothetical protein /FUNCTION=Hypothetical, unclassified, unknown	PA0573	---	---	---	---	---	---	Q9I5W3	---	---	---	---	---	---
PA0574_at	264.873	P	290.442	P	0.132948	1.09653	PA0574 /DEF=hypothetical protein /FUNCTION=Hypothetical, unclassified, unknown	PA0574	---	---	---	---	---	---	Q9I5W2	---	---	---	---	---	---
PA0575_at	162.164	M	210.096	P	0.373594	1.29558	PA0575 /DEF=conserved hypothetical protein /FUNCTION=Hypothetical, unclassified, unknown; Membrane proteins	PA0575	---	---	---	---	---	---	Q9I5W1	---	---	0000160 // two-component signal transduction system (phosphorelay) // inferred from electronic annotation /// 0006355 // regulation of transcription, DNA-dependent // inferred from electronic annotation /// 0006810 // transport // inferred from electronic annotation /// 0007165 // signal transduction // inferred from electronic annotation	0030288 // outer membrane-bounded periplasmic space // inferred from electronic annotation	0000155 // two-component sensor activity // inferred from electronic annotation /// 0004871 // signal transducer activity // inferred from electronic annotation /// 0005215 // transporter activity // inferred from electronic annotation	---
PA0576_rpoD_at	1069.52	P	1073.1	P	0.00483049	1.00335	PA0576 /GENE=rpoD /DEF=sigma factor RpoD /FUNCTION=Transcriptional regulators	PA0576	---	---	sigma factor RpoD	rpoD	---	---	P26480	---	---	0006350 // transcription // inferred from electronic annotation /// 0006352 // transcription initiation // inferred from electronic annotation /// 0006355 // regulation of transcription, DNA-dependent // inferred from electronic annotation /// 0045449 // regulation of transcription // inferred from electronic annotation	---	0003677 // DNA binding // inferred from electronic annotation /// 0003700 // transcription factor activity // inferred from electronic annotation /// 0016987 // sigma factor activity // inferred from electronic annotation /// 0030528 // transcription regulator activity // inferred from electronic annotation	---
PA0577_dnaG_at	93.6656	A	180.351	A	0.945215	1.92548	PA0577 /GENE=dnaG /DEF=DNA primase /FUNCTION=DNA replication, recombination, modification and repair	PA0577	---	---	DNA primase	dnaG	---	---	Q9I5W0	---	---	0006259 // DNA metabolic process // inferred from electronic annotation /// 0006260 // DNA replication // inferred from electronic annotation /// 0006269 // DNA replication, synthesis of RNA primer // inferred from electronic annotation /// 0006350 // transcription // inferred from electronic annotation	0005658 // alpha DNA polymerase:primase complex // inferred from electronic annotation	0003676 // nucleic acid binding // inferred from electronic annotation /// 0003677 // DNA binding // inferred from electronic annotation /// 0003896 // DNA primase activity // inferred from electronic annotation /// 0003899 // DNA-directed RNA polymerase activity // inferred from electronic annotation /// 0008270 // zinc ion binding // inferred from electronic annotation /// 0016740 // transferas…	---
PA0578_at	52.0752	A	25.919	A	-1.00658	2.00915	PA0578 /DEF=conserved hypothetical protein /FUNCTION=Hypothetical, unclassified, unknown	PA0578	---	---	---	---	---	---	Q9I5V9	---	---	0006412 // translation // inferred from electronic annotation	---	0016884 // carbon-nitrogen ligase activity, with glutamine as amido-N-donor // inferred from electronic annotation	---
PA0579_rpsU_at	1033.43	P	771.214	P	-0.42224	1.34001	PA0579 /GENE=rpsU /DEF=30S ribosomal protein S21 /FUNCTION=Hypothetical, unclassified, unknown	PA0579	---	---	30S ribosomal protein S21	rpsU	---	---	Q9I5V8	---	---	0006412 // translation // inferred from electronic annotation	0005622 // intracellular // inferred from electronic annotation /// 0005840 // ribosome // inferred from electronic annotation /// 0030529 // ribonucleoprotein complex // inferred from electronic annotation	0003735 // structural constituent of ribosome // inferred from electronic annotation	---
PA0580_gcp_at	274.284	P	155.98	P	-0.814314	1.75846	PA0580 /GENE=gcp /DEF=O-sialoglycoprotein endopeptidase /FUNCTION=Translation, post-translational modification, degradation	PA0580	---	---	O-sialoglycoprotein endopeptidase	gcp	---	---	Q9I5V7	---	---	0006508 // proteolysis // inferred from electronic annotation	---	0004175 // endopeptidase activity // inferred from electronic annotation /// 0004222 // metalloendopeptidase activity // inferred from electronic annotation /// 0008233 // peptidase activity // inferred from electronic annotation /// 0008237 // metallopeptidase activity // inferred from electronic annotation /// 0008270 // zinc ion binding // inferred from electronic annotation /// 0016787 // hyd…	---
PA0581_i_at	558.803	P	507.983	P	-0.137559	1.10004	PA0581 /DEF=conserved hypothetical protein /FUNCTION=Hypothetical, unclassified, unknown	PA0581	---	---	---	---	---	---	Q9I5V6	---	---	0008654 // phospholipid biosynthetic process // inferred from electronic annotation	0005886 // plasma membrane // inferred from electronic annotation /// 0016020 // membrane // inferred from electronic annotation /// 0016021 // integral to membrane // inferred from electronic annotation	0016740 // transferase activity // inferred from electronic annotation /// 0016747 // transferase activity, transferring acyl groups other than amino-acyl groups // inferred from electronic annotation	---
PA0582_folB_at	84.4576	A	86.0166	P	0.0263882	1.01846	PA0582 /GENE=folB /DEF=dihydroneopterin aldolase /FUNCTION=Biosynthesis of cofactors, prosthetic groups and carriers	PA0582	---	---	dihydroneopterin aldolase	folB	---	---	Q9I5V5	---	---	0006760 // folic acid and derivative metabolic process // inferred from electronic annotation	---	0004150 // dihydroneopterin aldolase activity // inferred from electronic annotation	---
PA0583_at	159.545	A	152.288	P	-0.0671612	1.04765	PA0583 /DEF=hypothetical protein /FUNCTION=Biosynthesis of cofactors, prosthetic groups and carriers	PA0583	---	---	---	---	---	---	Q9I5V4	---	---	0009396 // folic acid and derivative biosynthetic process // inferred from electronic annotation	---	0003848 // 2-amino-4-hydroxy-6-hydroxymethyldihydropteridine diphosphokinase activity // inferred from electronic annotation	---
PA0584_cca_at	267.359	P	151.242	P	-0.821922	1.76776	PA0584 /GENE=cca /DEF=tRNA nucleotidyl transferase /FUNCTION=Transcription, RNA processing and degradation	PA0584	---	---	tRNA nucleotidyl transferase	cca	---	---	Q9I5V3	---	---	0001680 // tRNA 3'-terminal CCA addition // inferred from electronic annotation /// 0006396 // RNA processing // inferred from electronic annotation /// 0008033 // tRNA processing // inferred from electronic annotation /// 0042245 // RNA repair // inferred from electronic annotation	---	0000049 // tRNA binding // inferred from electronic annotation /// 0000166 // nucleotide binding // inferred from electronic annotation /// 0000287 // magnesium ion binding // inferred from electronic annotation /// 0003723 // RNA binding // inferred from electronic annotation /// 0003824 // catalytic activity // inferred from electronic annotation /// 0004112 // cyclic-nucleotide phosphodiestera…	---
PA0585_at	874.481	P	629.659	P	-0.473858	1.38882	PA0585 /DEF=hypothetical protein /FUNCTION=Hypothetical, unclassified, unknown	PA0585	---	---	---	---	---	---	Q9I5V2	---	---	---	---	---	---
PA0586_at	11874	P	7946.52	P	-0.579411	1.49424	PA0586 /DEF=conserved hypothetical protein /FUNCTION=Hypothetical, unclassified, unknown	PA0586	---	---	---	---	---	---	Q9I5V1	---	---	---	---	---	---
PA0587_at	4729.39	P	4207.94	P	-0.168541	1.12392	PA0587 /DEF=conserved hypothetical protein /FUNCTION=Hypothetical, unclassified, unknown	PA0587	---	---	---	---	---	---	Q9I5V0	---	---	---	---	---	---
PA0588_at	28321.3	P	11802.2	P	-1.26284	2.39967	PA0588 /DEF=conserved hypothetical protein /FUNCTION=Hypothetical, unclassified, unknown	PA0588	---	---	---	---	---	---	Q9I5U9	---	---	---	---	---	---
PA0589_at	254.328	P	275.174	P	0.113658	1.08197	PA0589 /DEF=conserved hypothetical protein /FUNCTION=Energy metabolism	PA0589	---	---	---	---	---	---	Q9I5U8	---	---	0006071 // glycerol metabolic process // inferred from electronic annotation	0005737 // cytoplasm // inferred from electronic annotation	0004792 // thiosulfate sulfurtransferase activity // inferred from electronic annotation /// 0016740 // transferase activity // inferred from electronic annotation	---
PA0590_apaH_at	1005.65	P	745.445	P	-0.431951	1.34906	PA0590 /GENE=apaH /DEF=bis(5'-nucleosyl)-tetraphosphatase /FUNCTION=Nucleotide biosynthesis and metabolism	PA0590	---	---	bis(5'-nucleosyl)-tetraphosphatase	apaH	---	---	---	---	---	---	---	---	Purine metabolism // ---
PA0591_at	739.188	P	627.101	P	-0.237243	1.17874	PA0591 /DEF=conserved hypothetical protein /FUNCTION=Hypothetical, unclassified, unknown	PA0591	---	---	---	---	---	---	Q9I5U6	---	---	---	---	---	---
PA0592_ksgA_at	172.856	A	209.935	P	0.280373	1.21451	PA0592 /GENE=ksgA /DEF=rRNA (adenine-N6,N6)-dimethyltransferase /FUNCTION=Transcription, RNA processing and degradation	PA0592	---	---	rRNA (adenine-N6,N6)-dimethyltransferase	ksgA	---	---	Q9I5U5	---	---	0000154 // rRNA modification // inferred from electronic annotation /// 0006364 // rRNA processing // inferred from electronic annotation	0005737 // cytoplasm // inferred from electronic annotation	0000179 // rRNA (adenine-N6,N6-)-dimethyltransferase activity // inferred from electronic annotation /// 0003723 // RNA binding // inferred from electronic annotation /// 0008168 // methyltransferase activity // inferred from electronic annotation /// 0008649 // rRNA methyltransferase activity // inferred from electronic annotation /// 0016433 // rRNA (adenine) methyltransferase activity // infer…	---
PA0593_pdxA_at	218.801	P	219.02	P	0.00144394	1.001	PA0593 /GENE=pdxA /DEF=pyridoxal phosphate biosynthetic protein PdxA /FUNCTION=Biosynthesis of cofactors, prosthetic groups and carriers	PA0593	---	---	pyridoxal phosphate biosynthetic protein PdxA	pdxA	---	---	---	---	---	---	---	---	Vitamin B6 metabolism // ---
PA0594_surA_at	475.13	P	509.935	P	0.101988	1.07325	PA0594 /GENE=surA /DEF=peptidyl-prolyl cis-trans isomerase SurA /FUNCTION=Adaptation, protection; Chaperones & heat shock proteins; Translation, post-translational modification, degradation	PA0594	---	---	peptidyl-prolyl cis-trans isomerase SurA	surA	---	---	Q9I5U3	---	---	0006457 // protein folding // inferred from electronic annotation	0042597 // periplasmic space // inferred from electronic annotation	0003755 // peptidyl-prolyl cis-trans isomerase activity // inferred from electronic annotation /// 0016853 // isomerase activity // inferred from electronic annotation /// 0051082 // unfolded protein binding // inferred from electronic annotation	---
PA0595_ostA_at	1738.99	P	1461.77	P	-0.250531	1.18965	PA0595 /GENE=ostA /DEF=organic solvent tolerance protein OstA precursor /FUNCTION=Adaptation, protection	PA0595	---	---	organic solvent tolerance protein OstA precursor	ostA	---	---	Q9I5U2	---	---	0010033 // response to organic substance // inferred from electronic annotation /// 0016044 // cellular membrane organization // inferred from electronic annotation /// 0043165 // Gram-negative-bacterium-type cell outer membrane assembly // inferred from electronic annotation	0005886 // plasma membrane // inferred from electronic annotation /// 0009279 // cell outer membrane // inferred from electronic annotation /// 0016020 // membrane // inferred from electronic annotation /// 0019867 // outer membrane // inferred from electronic annotation	---	---
PA0596_at	1163.87	P	968.048	P	-0.265781	1.20229	PA0596 /DEF=hypothetical protein /FUNCTION=Hypothetical, unclassified, unknown	PA0596	---	---	---	---	---	---	Q9I5U1	---	---	---	---	---	---
PA0597_at	419.628	P	375.954	P	-0.158557	1.11617	PA0597 /DEF=probable nucleotidyl transferase /FUNCTION=Putative enzymes	PA0597	---	---	---	---	---	---	Q9I5U0	---	---	0009058 // biosynthetic process // inferred from electronic annotation	---	0016740 // transferase activity // inferred from electronic annotation /// 0016779 // nucleotidyltransferase activity // inferred from electronic annotation	---
PA0598_at	1824.93	P	931.822	P	-0.969716	1.95846	PA0598 /DEF=hypothetical protein /FUNCTION=Hypothetical, unclassified, unknown	PA0598	---	---	---	---	---	---	Q9X4P1	---	---	---	---	0031072 // heat shock protein binding // inferred from electronic annotation	---
PA0599_at	526.347	P	320.034	P	-0.717791	1.64466	PA0599 /DEF=hypothetical protein /FUNCTION=Hypothetical, unclassified, unknown	PA0599	---	---	---	---	---	---	Q9I5T9	---	---	---	---	---	---
PA0600_at	6.10026	A	14.3272	A	1.23181	2.34862	PA0600 /DEF=probable two-component sensor /FUNCTION=Two-component regulatory systems	PA0600	---	---	---	---	---	---	Q9I5T8	---	---	0000160 // two-component signal transduction system (phosphorelay) // inferred from electronic annotation /// 0006355 // regulation of transcription, DNA-dependent // inferred from electronic annotation /// 0006810 // transport // inferred from electronic annotation /// 0007165 // signal transduction // inferred from electronic annotation /// 0016310 // phosphorylation // inferred from electronic…	0016020 // membrane // inferred from electronic annotation /// 0016021 // integral to membrane // inferred from electronic annotation /// 0030288 // outer membrane-bounded periplasmic space // inferred from electronic annotation	0000155 // two-component sensor activity // inferred from electronic annotation /// 0000166 // nucleotide binding // inferred from electronic annotation /// 0004673 // protein histidine kinase activity // inferred from electronic annotation /// 0004871 // signal transducer activity // inferred from electronic annotation /// 0005215 // transporter activity // inferred from electronic annotation //…	Two-component System // ---
PA0601_at	310.815	P	309.009	P	-0.00840773	1.00584	PA0601 /DEF=probable two-component response regulator /FUNCTION=Transcriptional regulators; Two-component regulatory systems	PA0601	---	---	---	---	---	---	Q9I5T7	---	---	0000160 // two-component signal transduction system (phosphorelay) // inferred from electronic annotation /// 0006350 // transcription // inferred from electronic annotation /// 0006355 // regulation of transcription, DNA-dependent // inferred from electronic annotation /// 0045449 // regulation of transcription // inferred from electronic annotation	0005622 // intracellular // inferred from electronic annotation	0000156 // two-component response regulator activity // inferred from electronic annotation /// 0003677 // DNA binding // inferred from electronic annotation /// 0003700 // transcription factor activity // inferred from electronic annotation /// 0043565 // sequence-specific DNA binding // inferred from electronic annotation	Two-component System // ---
PA0602_at	21.6486	A	72.8688	A	1.75103	3.36598	PA0602 /DEF=probable binding protein component of ABC transporter /FUNCTION=Transport of small molecules	PA0602	---	---	---	---	---	---	Q9I5T6	---	---	0006810 // transport // inferred from electronic annotation	---	0005215 // transporter activity // inferred from electronic annotation	---
PA0603_at	976.264	P	1829.76	P	0.906308	1.87424	PA0603 /DEF=probable ATP-binding component of ABC transporter /FUNCTION=Transport of small molecules	PA0603	---	---	---	---	---	---	Q9I5T5	---	---	0006810 // transport // inferred from electronic annotation /// 0015846 // polyamine transport // inferred from electronic annotation	0005886 // plasma membrane // inferred from electronic annotation /// 0016020 // membrane // inferred from electronic annotation /// 0043190 // ATP-binding cassette (ABC) transporter complex // inferred from electronic annotation	0000166 // nucleotide binding // inferred from electronic annotation /// 0005215 // transporter activity // inferred from electronic annotation /// 0005524 // ATP binding // inferred from electronic annotation /// 0015417 // polyamine-transporting ATPase activity // inferred from electronic annotation /// 0016787 // hydrolase activity // inferred from electronic annotation /// 0016820 // hydrolas…	---
PA0604_at	246.747	P	412.539	P	0.741497	1.67191	PA0604 /DEF=probable binding protein component of ABC transporter /FUNCTION=Transport of small molecules	PA0604	---	---	---	---	---	---	Q9I5T4	---	---	0006810 // transport // inferred from electronic annotation	---	0005215 // transporter activity // inferred from electronic annotation	---
PA0605_at	121.687	A	301.876	P	1.31078	2.48076	PA0605 /DEF=probable permease of ABC transporter /FUNCTION=Membrane proteins; Transport of small molecules	PA0605	---	---	---	---	---	---	Q9I5T3	---	---	0006810 // transport // inferred from electronic annotation	0005886 // plasma membrane // inferred from electronic annotation /// 0016020 // membrane // inferred from electronic annotation /// 0016021 // integral to membrane // inferred from electronic annotation	0005215 // transporter activity // inferred from electronic annotation	---
PA0606_at	99.492	A	129.324	A	0.378339	1.29984	PA0606 /DEF=probable permease of ABC transporter /FUNCTION=Membrane proteins; Transport of small molecules	PA0606	---	---	---	---	---	---	Q9I5T2	---	---	0006810 // transport // inferred from electronic annotation	0005886 // plasma membrane // inferred from electronic annotation /// 0016020 // membrane // inferred from electronic annotation /// 0016021 // integral to membrane // inferred from electronic annotation	0005215 // transporter activity // inferred from electronic annotation	---
PA0607_rpe_at	100.521	A	117.182	A	0.221255	1.16575	PA0607 /GENE=rpe /DEF=ribulose-phosphate 3-epimerase /FUNCTION=Energy metabolism	PA0607	---	---	ribulose-phosphate 3-epimerase	rpe	---	---	Q9I5T1	---	---	0005975 // carbohydrate metabolic process // inferred from electronic annotation /// 0008152 // metabolic process // inferred from electronic annotation	---	0003824 // catalytic activity // inferred from electronic annotation /// 0004750 // ribulose-phosphate 3-epimerase activity // inferred from electronic annotation	Carbon fixation // --- /// Pentose and glucuronate interconversions // --- /// Pentose phosphate cycle // ---
PA0608_at	506.067	P	426.143	P	-0.247991	1.18755	PA0608 /DEF=probable phosphoglycolate phosphatase /FUNCTION=Carbon compound catabolism	PA0608	---	---	---	---	---	---	Q9S586	---	---	0005975 // carbohydrate metabolic process // inferred from electronic annotation /// 0008152 // metabolic process // inferred from electronic annotation	---	0003824 // catalytic activity // inferred from electronic annotation /// 0008967 // phosphoglycolate phosphatase activity // inferred from electronic annotation /// 0016787 // hydrolase activity // inferred from electronic annotation	---
PA0609_trpE_at	96.7371	A	174.229	P	0.848841	1.80105	PA0609 /GENE=trpE /DEF=anthranilate synthetase component I /FUNCTION=Amino acid biosynthesis and metabolism; Energy metabolism	PA0609	---	---	anthranilate synthetase component I	trpE	---	---	P20580	---	---	0000162 // tryptophan biosynthetic process // inferred from electronic annotation /// 0008652 // cellular amino acid biosynthetic process // inferred from electronic annotation /// 0009058 // biosynthetic process // inferred from electronic annotation /// 0009073 // aromatic amino acid family biosynthetic process // inferred from electronic annotation	---	0004049 // anthranilate synthase activity // inferred from electronic annotation /// 0016829 // lyase activity // inferred from electronic annotation /// 0016833 // oxo-acid-lyase activity // inferred from electronic annotation	Phenylalanine metabolism // --- /// Ubiquinone biosynthesis // ---
PA0610_prtN_at	2919.26	P	2769.05	P	-0.0762107	1.05425	PA0610 /GENE=prtN /DEF=transcriptional regulator PrtN /FUNCTION=Transcriptional regulators	PA0610	---	---	transcriptional regulator PrtN	prtN	---	---	Q06552	---	---	0006350 // transcription // inferred from electronic annotation /// 0017000 // antibiotic biosynthetic process // inferred from electronic annotation /// 0030152 // bacteriocin biosynthetic process // inferred from electronic annotation /// 0045449 // regulation of transcription // inferred from electronic annotation	---	0003677 // DNA binding // inferred from electronic annotation	---
PA0611_prtR_at	1292.07	P	904.776	P	-0.514048	1.42805	PA0611 /GENE=prtR /DEF=transcriptional regulator PrtR /FUNCTION=Transcriptional regulators	PA0611	---	---	transcriptional regulator PrtR	prtR	---	---	Q06553	---	---	0006350 // transcription // inferred from electronic annotation /// 0017000 // antibiotic biosynthetic process // inferred from electronic annotation /// 0030152 // bacteriocin biosynthetic process // inferred from electronic annotation /// 0045449 // regulation of transcription // inferred from electronic annotation	---	0003677 // DNA binding // inferred from electronic annotation /// 0043565 // sequence-specific DNA binding // inferred from electronic annotation	---
PA0612_i_at	426.715	P	367.274	P	-0.216417	1.16184	PA0612 /DEF=hypothetical protein /FUNCTION=Hypothetical, unclassified, unknown	PA0612	---	---	---	---	---	---	---	---	---	---	---	---	---
PA0613_at	537.894	P	471.347	P	-0.190533	1.14119	PA0613 /DEF=hypothetical protein /FUNCTION=Hypothetical, unclassified, unknown	PA0613	---	---	---	---	---	---	Q9S585	---	---	---	---	---	---
PA0614_at	1620.03	P	991.396	P	-0.708487	1.63409	PA0614 /DEF=hypothetical protein /FUNCTION=Hypothetical, unclassified, unknown	PA0614	---	---	---	---	---	---	Q9I5T0	---	---	---	---	---	---
PA0615_at	586.046	P	421.352	P	-0.475987	1.39087	PA0615 /DEF=hypothetical protein /FUNCTION=Hypothetical, unclassified, unknown	PA0615	---	---	---	---	---	---	Q9S582	---	---	---	---	---	---
PA0616_at	1154.2	P	699.704	P	-0.722078	1.64956	PA0616 /DEF=hypothetical protein /FUNCTION=Hypothetical, unclassified, unknown	PA0616	---	---	---	---	---	---	Q9S581	---	---	---	---	---	---
PA0617_at	658.056	P	183.422	P	-1.84304	3.58766	PA0617 /DEF=probable bacteriophage protein /FUNCTION=Hypothetical, unclassified, unknown	PA0617	---	---	---	---	---	---	Q9S579	---	---	---	---	---	---
PA0618_at	442.089	P	176.502	P	-1.32465	2.50472	PA0618 /DEF=probable bacteriophage protein /FUNCTION=Related to phage, transposon, or plasmid	PA0618	---	---	---	---	---	---	Q9S578	---	---	---	---	---	---
PA0619_at	650.217	P	334.071	P	-0.960768	1.94635	PA0619 /DEF=probable bacteriophage protein /FUNCTION=Related to phage, transposon, or plasmid	PA0619	---	---	---	---	---	---	Q9S577	---	---	---	---	---	---
PA0620_at	621.819	M	266.102	A	-1.22452	2.33677	PA0620 /DEF=probable bacteriophage protein /FUNCTION=Related to phage, transposon, or plasmid	PA0620	---	---	---	---	---	---	Q9S576	---	---	---	---	---	---
PA0621_at	2835.78	P	1499.64	P	-0.919124	1.89097	PA0621 /DEF=conserved hypothetical protein /FUNCTION=Related to phage, transposon, or plasmid	PA0621	---	---	---	---	---	---	Q9S575	---	---	---	---	---	---
PA0622_at	1272.84	P	414.343	P	-1.61916	3.07195	PA0622 /DEF=probable bacteriophage protein /FUNCTION=Related to phage, transposon, or plasmid	PA0622	---	---	---	---	---	---	Q9S574	---	---	---	---	---	---
PA0623_at	1217.7	P	479.43	P	-1.34477	2.5399	PA0623 /DEF=probable bacteriophage protein /FUNCTION=Related to phage, transposon, or plasmid	PA0623	---	---	---	---	---	---	Q9I5S9	---	---	---	---	---	---
PA0624_at	719.867	P	157.915	A	-2.18858	4.55858	PA0624 /DEF=hypothetical protein /FUNCTION=Related to phage, transposon, or plasmid	PA0624	---	---	---	---	---	---	Q9S572	---	---	---	---	---	---
PA0625_at	346.113	P	182.669	P	-0.922012	1.89476	PA0625 /DEF=hypothetical protein /FUNCTION=Related to phage, transposon, or plasmid	PA0625	---	---	---	---	---	---	Q9S570	---	---	---	---	---	---
PA0626_at	202.383	P	190.274	P	-0.0890087	1.06364	PA0626 /DEF=hypothetical protein /FUNCTION=Related to phage, transposon, or plasmid	PA0626	---	---	---	---	---	---	Q9S569	---	---	---	---	---	---
PA0627_at	391.159	P	290.106	P	-0.431175	1.34833	PA0627 /DEF=conserved hypothetical protein /FUNCTION=Related to phage, transposon, or plasmid	PA0627	---	---	---	---	---	---	Q9S568	---	---	---	---	---	---
PA0628_at	321.827	M	114.828	A	-1.48682	2.8027	PA0628 /DEF=conserved hypothetical protein /FUNCTION=Related to phage, transposon, or plasmid	PA0628	---	---	---	---	---	---	Q9S567	---	---	---	---	---	---
PA0629_at	187.554	A	141.277	P	-0.408776	1.32756	PA0629 /DEF=conserved hypothetical protein /FUNCTION=Related to phage, transposon, or plasmid	PA0629	---	---	---	---	---	---	Q9S566	---	---	0006032 // chitin catabolic process // inferred from electronic annotation /// 0016998 // cell wall macromolecule catabolic process // inferred from electronic annotation	---	0004568 // chitinase activity // inferred from electronic annotation	---
PA0630_at	268.073	A	312.327	P	0.220433	1.16508	PA0630 /DEF=hypothetical protein /FUNCTION=Related to phage, transposon, or plasmid	PA0630	---	---	---	---	---	---	Q9S565	---	---	---	---	---	---
PA0631_at	264.286	A	175.863	A	-0.587645	1.50279	PA0631 /DEF=hypothetical protein /FUNCTION=Related to phage, transposon, or plasmid	PA0631	---	---	---	---	---	---	Q9S564	---	---	---	---	---	---
PA0632_at	186.271	A	60.3869	P	-1.62509	3.08462	PA0632 /DEF=hypothetical protein /FUNCTION=Related to phage, transposon, or plasmid	PA0632	---	---	---	---	---	---	Q9S563	---	---	---	---	---	---
PA0633_at	1375.6	P	976.745	P	-0.494005	1.40835	PA0633 /DEF=hypothetical protein /FUNCTION=Related to phage, transposon, or plasmid	PA0633	---	---	---	---	---	---	Q9R3G3	---	---	---	---	---	---
PA0634_at	257.525	P	230.999	P	-0.156828	1.11483	PA0634 /DEF=hypothetical protein /FUNCTION=Related to phage, transposon, or plasmid	PA0634	---	---	---	---	---	---	Q9R317	---	---	---	---	---	---
PA0635_at	438.451	P	343.567	M	-0.351825	1.27617	PA0635 /DEF=hypothetical protein /FUNCTION=Related to phage, transposon, or plasmid	PA0635	---	---	---	---	---	---	Q9R371	---	---	---	---	---	---
PA0636_at	1316.1	P	389.822	P	-1.75538	3.37616	PA0636 /DEF=hypothetical protein /FUNCTION=Related to phage, transposon, or plasmid	PA0636	---	---	---	---	---	---	Q9S562	---	---	---	---	---	---
PA0637_at	242.697	P	132.473	P	-0.873452	1.83204	PA0637 /DEF=conserved hypothetical protein /FUNCTION=Related to phage, transposon, or plasmid	PA0637	---	---	---	---	---	---	Q9S561	---	---	---	---	---	---
PA0638_at	351.504	P	214.489	P	-0.712634	1.63879	PA0638 /DEF=probable bacteriophage protein /FUNCTION=Related to phage, transposon, or plasmid	PA0638	---	---	---	---	---	---	Q9I5S8	---	---	---	---	---	---
PA0639_at	245.094	P	110.307	A	-1.15181	2.22193	PA0639 /DEF=conserved hypothetical protein /FUNCTION=Related to phage, transposon, or plasmid	PA0639	---	---	---	---	---	---	Q9I5S7	---	---	---	---	---	---
PA0640_at	194.186	A	92.3843	A	-1.07172	2.10194	PA0640 /DEF=probable bacteriophage protein /FUNCTION=Related to phage, transposon, or plasmid	PA0640	---	---	---	---	---	---	Q9I5S6	---	---	---	---	---	---
PA0641_at	297.104	A	68.3729	A	-2.11947	4.34535	PA0641 /DEF=probable bacteriophage protein /FUNCTION=Related to phage, transposon, or plasmid	PA0641	---	---	---	---	---	---	Q9I5S5	---	---	---	---	---	---
PA0642_at	171.93	P	104.449	P	-0.719028	1.64607	PA0642 /DEF=hypothetical protein /FUNCTION=Related to phage, transposon, or plasmid	PA0642	---	---	---	---	---	---	Q9I5S4	---	---	---	---	---	---
PA0643_at	255.029	P	132.503	P	-0.944636	1.9247	PA0643 /DEF=hypothetical protein /FUNCTION=Related to phage, transposon, or plasmid	PA0643	---	---	---	---	---	---	Q9I5S3	---	---	---	---	---	---
PA0644_at	151.216	A	65.9891	M	-1.19631	2.29153	PA0644 /DEF=hypothetical protein /FUNCTION=Related to phage, transposon, or plasmid	PA0644	---	---	---	---	---	---	Q9I5S2	---	---	---	---	---	---
PA0645_at	184.771	A	108.702	P	-0.765356	1.69979	PA0645 /DEF=hypothetical protein /FUNCTION=Related to phage, transposon, or plasmid	PA0645	---	---	---	---	---	---	Q9I5S1	---	---	---	---	---	---
PA0646_at	401.201	P	320.257	P	-0.325096	1.25275	PA0646 /DEF=hypothetical protein /FUNCTION=Related to phage, transposon, or plasmid	PA0646	---	---	---	---	---	---	Q9I5S0	---	---	---	---	---	---
PA0647_at	331.747	P	575.15	P	0.793853	1.7337	PA0647 /DEF=hypothetical protein /FUNCTION=Related to phage, transposon, or plasmid	PA0647	---	---	---	---	---	---	Q9I5R9	---	---	---	---	---	---
PA0648_at	685.04	P	730.625	P	0.0929433	1.06654	PA0648 /DEF=hypothetical protein /FUNCTION=Related to phage, transposon, or plasmid	PA0648	---	---	---	---	---	---	Q9I5R8	---	---	---	---	---	---
PA0649_trpG_at	512.001	P	431.826	P	-0.245699	1.18567	PA0649 /GENE=trpG /DEF=anthranilate synthase component II /FUNCTION=Amino acid biosynthesis and metabolism; Biosynthesis of cofactors, prosthetic groups and carriers; Energy metabolism	PA0649	---	---	anthranilate synthase component II	trpG	---	---	P20576	---	---	0000162 // tryptophan biosynthetic process // inferred from electronic annotation /// 0006541 // glutamine metabolic process // inferred from electronic annotation /// 0008152 // metabolic process // inferred from electronic annotation /// 0008652 // cellular amino acid biosynthetic process // inferred from electronic annotation /// 0009058 // biosynthetic process // inferred from electronic anno…	---	0003824 // catalytic activity // inferred from electronic annotation /// 0004049 // anthranilate synthase activity // inferred from electronic annotation /// 0016829 // lyase activity // inferred from electronic annotation	Folate biosynthesis // --- /// Phenylalanine, tyrosine and tryptophan biosynthesis // --- /// Ubiquinone biosynthesis // ---
PA0650_trpD_at	1035.23	P	925.837	P	-0.161123	1.11816	PA0650 /GENE=trpD /DEF=anthranilate phosphoribosyltransferase /FUNCTION=Amino acid biosynthesis and metabolism	PA0650	---	---	anthranilate phosphoribosyltransferase	trpD	---	---	P20574	---	---	0000162 // tryptophan biosynthetic process // inferred from electronic annotation /// 0008152 // metabolic process // inferred from electronic annotation /// 0008652 // cellular amino acid biosynthetic process // inferred from electronic annotation /// 0009073 // aromatic amino acid family biosynthetic process // inferred from electronic annotation	---	0004048 // anthranilate phosphoribosyltransferase activity // inferred from electronic annotation /// 0016740 // transferase activity // inferred from electronic annotation /// 0016757 // transferase activity, transferring glycosyl groups // inferred from electronic annotation	Phenylalanine, tyrosine and tryptophan biosynthesis // ---
PA0651_trpC_at	341.083	P	368.454	P	0.111358	1.08024	PA0651 /GENE=trpC /DEF=indole-3-glycerol-phosphate synthase /FUNCTION=Amino acid biosynthesis and metabolism	PA0651	---	---	indole-3-glycerol-phosphate synthase	trpC	---	---	P20577	---	---	0000162 // tryptophan biosynthetic process // inferred from electronic annotation /// 0006568 // tryptophan metabolic process // inferred from electronic annotation /// 0008152 // metabolic process // inferred from electronic annotation /// 0008652 // cellular amino acid biosynthetic process // inferred from electronic annotation /// 0009073 // aromatic amino acid family biosynthetic process // i…	---	0003824 // catalytic activity // inferred from electronic annotation /// 0004425 // indole-3-glycerol-phosphate synthase activity // inferred from electronic annotation /// 0016829 // lyase activity // inferred from electronic annotation /// 0016831 // carboxy-lyase activity // inferred from electronic annotation	Phenylalanine, tyrosine and tryptophan biosynthesis // ---
PA0652_vfr_at	1725.76	P	1643.46	P	-0.0704921	1.05007	PA0652 /GENE=vfr /DEF=transcriptional regulator Vfr /FUNCTION=Transcriptional regulators	PA0652	---	---	transcriptional regulator Vfr	vfr	---	---	P55222	---	---	0006350 // transcription // inferred from electronic annotation /// 0006355 // regulation of transcription, DNA-dependent // inferred from electronic annotation /// 0009405 // pathogenesis // inferred from electronic annotation /// 0045449 // regulation of transcription // inferred from electronic annotation	0005622 // intracellular // inferred from electronic annotation	0000166 // nucleotide binding // inferred from electronic annotation /// 0003677 // DNA binding // inferred from electronic annotation /// 0003700 // transcription factor activity // inferred from electronic annotation /// 0030552 // cAMP binding // inferred from electronic annotation	---
PA0653_at	59.6183	A	113.09	P	0.923641	1.8969	PA0653 /DEF=conserved hypothetical protein /FUNCTION=Hypothetical, unclassified, unknown	PA0653	---	---	---	---	---	---	O05133	---	---	0006950 // response to stress // inferred from electronic annotation	---	---	---
PA0654_speD_at	293.659	P	184.977	P	-0.666799	1.58755	PA0654 /GENE=speD /DEF=S-adenosylmethionine decarboxylase proenzyme /FUNCTION=Central intermediary metabolism	PA0654	---	---	S-adenosylmethionine decarboxylase proenzyme	speD	---	---	Q9I5R7	---	---	0006557 // S-adenosylmethioninamine biosynthetic process // inferred from electronic annotation /// 0006596 // polyamine biosynthetic process // inferred from electronic annotation /// 0008295 // spermidine biosynthetic process // inferred from electronic annotation	---	0004014 // adenosylmethionine decarboxylase activity // inferred from electronic annotation /// 0016829 // lyase activity // inferred from electronic annotation /// 0016831 // carboxy-lyase activity // inferred from electronic annotation	---
PA0655_at	382.418	P	499.503	P	0.385341	1.30617	PA0655 /DEF=hypothetical protein /FUNCTION=Hypothetical, unclassified, unknown	PA0655	---	---	---	---	---	---	Q9I5R6	---	---	0006744 // ubiquinone biosynthetic process // inferred from electronic annotation /// 0019538 // protein metabolic process // inferred from electronic annotation /// 0055114 // oxidation reduction // inferred from electronic annotation	0005886 // plasma membrane // inferred from electronic annotation /// 0016020 // membrane // inferred from electronic annotation	0004497 // monooxygenase activity // inferred from electronic annotation /// 0016491 // oxidoreductase activity // inferred from electronic annotation /// 0046872 // metal ion binding // inferred from electronic annotation /// 0046914 // transition metal ion binding // inferred from electronic annotation	---
PA0656_at	4333.47	P	4336.32	P	0.000947177	1.00066	PA0656 /DEF=probable HIT family protein /FUNCTION=Putative enzymes	PA0656	---	---	---	---	---	---	Q9I5R5	---	---	---	---	0003824 // catalytic activity // inferred from electronic annotation	---
PA0657_at	279.335	A	274.497	P	-0.0252034	1.01762	PA0657 /DEF=probable ATPase /FUNCTION=Putative enzymes	PA0657	---	---	---	---	---	---	Q9I5R4	---	---	---	---	0000166 // nucleotide binding // inferred from electronic annotation /// 0005524 // ATP binding // inferred from electronic annotation /// 0017111 // nucleoside-triphosphatase activity // inferred from electronic annotation	---
PA0658_at	505.664	P	313.901	P	-0.687871	1.6109	PA0658 /DEF=probable short-chain dehydrogenase /FUNCTION=Putative enzymes	PA0658	---	---	---	---	---	---	Q9I5R3	---	---	0008152 // metabolic process // inferred from electronic annotation /// 0055114 // oxidation reduction // inferred from electronic annotation	---	0003824 // catalytic activity // inferred from electronic annotation /// 0005488 // binding // inferred from electronic annotation /// 0016491 // oxidoreductase activity // inferred from electronic annotation	---
PA0659_at	707.924	P	668.181	P	-0.0833564	1.05948	PA0659 /DEF=hypothetical protein /FUNCTION=Hypothetical, unclassified, unknown; Membrane proteins	PA0659	---	---	---	---	---	---	Q9I5R2	---	---	---	0016021 // integral to membrane // inferred from electronic annotation	---	---
PA0660_at	730.983	P	757.252	P	0.050936	1.03594	PA0660 /DEF=hypothetical protein /FUNCTION=Hypothetical, unclassified, unknown	PA0660	---	---	---	---	---	---	Q9I5R1	---	---	0008152 // metabolic process // inferred from electronic annotation /// 0055114 // oxidation reduction // inferred from electronic annotation	---	0003824 // catalytic activity // inferred from electronic annotation /// 0018580 // 2-nitropropane dioxygenase activity // inferred from electronic annotation	---
PA0661_at	1139.55	P	956.016	P	-0.253362	1.19198	PA0661 /DEF=conserved hypothetical protein /FUNCTION=Membrane proteins	PA0661	---	---	---	---	---	---	Q9I5R0	---	---	---	---	---	---
PA0662_argC_at	186.998	A	96.167	A	-0.959412	1.94452	PA0662 /GENE=argC /DEF=N-acetyl-gamma-glutamyl-phosphate reductase /FUNCTION=Amino acid biosynthesis and metabolism	PA0662	---	---	N-acetyl-gamma-glutamyl-phosphate reductase	argC	---	---	Q9I5Q9	---	---	0006520 // cellular amino acid metabolic process // inferred from electronic annotation /// 0006526 // arginine biosynthetic process // inferred from electronic annotation /// 0008152 // metabolic process // inferred from electronic annotation /// 0008652 // cellular amino acid biosynthetic process // inferred from electronic annotation /// 0055114 // oxidation reduction // inferred from electron…	0005737 // cytoplasm // inferred from electronic annotation	0003824 // catalytic activity // inferred from electronic annotation /// 0003942 // N-acetyl-gamma-glutamyl-phosphate reductase activity // inferred from electronic annotation /// 0005488 // binding // inferred from electronic annotation /// 0016491 // oxidoreductase activity // inferred from electronic annotation /// 0016620 // oxidoreductase activity, acting on the aldehyde or oxo group of dono…	---
PA0663_at	157.766	A	93.3265	A	-0.757423	1.69047	PA0663 /DEF=hypothetical protein /FUNCTION=Hypothetical, unclassified, unknown	PA0663	---	---	---	---	---	---	Q9I5Q8	---	---	---	---	---	---
PA0664_at	290.691	P	395.826	P	0.44538	1.36167	PA0664 /DEF=hypothetical protein /FUNCTION=Hypothetical, unclassified, unknown	PA0664	---	---	---	---	---	---	Q9I5Q7	---	---	---	---	---	---
PA0665_at	1105.73	P	1261.36	P	0.189981	1.14075	PA0665 /DEF=conserved hypothetical protein /FUNCTION=Hypothetical, unclassified, unknown	PA0665	---	---	---	---	---	---	Q9I5Q6	---	---	0016226 // iron-sulfur cluster assembly // inferred from electronic annotation	---	0005198 // structural molecule activity // inferred from electronic annotation /// 0046872 // metal ion binding // inferred from electronic annotation /// 0051536 // iron-sulfur cluster binding // inferred from electronic annotation	---
PA0666_at	123.503	A	97.6627	A	-0.338668	1.26459	PA0666 /DEF=conserved hypothetical protein /FUNCTION=Hypothetical, unclassified, unknown	PA0666	---	---	---	---	---	---	Q9I5Q5	---	---	0005975 // carbohydrate metabolic process // inferred from electronic annotation /// 0006040 // amino sugar metabolic process // inferred from electronic annotation /// 0009254 // peptidoglycan turnover // inferred from electronic annotation	---	0000166 // nucleotide binding // inferred from electronic annotation /// 0005524 // ATP binding // inferred from electronic annotation /// 0016301 // kinase activity // inferred from electronic annotation /// 0016740 // transferase activity // inferred from electronic annotation /// 0016773 // phosphotransferase activity, alcohol group as acceptor // inferred from electronic annotation	---
PA0667_at	362.054	A	526.028	P	0.538933	1.4529	PA0667 /DEF=conserved hypothetical protein /FUNCTION=Hypothetical, unclassified, unknown	PA0667	---	---	---	---	---	---	Q9I5Q4	---	---	0006508 // proteolysis // inferred from electronic annotation	---	0004222 // metalloendopeptidase activity // inferred from electronic annotation	---
PA0668_tyrZ_at	374.143	A	288.192	P	-0.376558	1.29824	PA0668 /GENE=tyrZ /DEF=tyrosyl-tRNA synthetase 2 /FUNCTION=Amino acid biosynthesis and metabolism; Translation, post-translational modification, degradation	PA0668	---	---	tyrosyl-tRNA synthetase 2	tyrZ	---	---	Q9I5Q3	---	---	0006412 // translation // inferred from electronic annotation /// 0006418 // tRNA aminoacylation for protein translation // inferred from electronic annotation /// 0006437 // tyrosyl-tRNA aminoacylation // inferred from electronic annotation	0005737 // cytoplasm // inferred from electronic annotation	0000166 // nucleotide binding // inferred from electronic annotation /// 0003723 // RNA binding // inferred from electronic annotation /// 0004812 // aminoacyl-tRNA ligase activity // inferred from electronic annotation /// 0004831 // tyrosine-tRNA ligase activity // inferred from electronic annotation /// 0005524 // ATP binding // inferred from electronic annotation /// 0016874 // ligase activit…	Aminoacyl-tRNA biosynthesis // --- /// Tryptophan metabolism // ---
PA0669_at	154.756	A	132.575	P	-0.223192	1.16731	PA0669 /DEF=probable DNA polymerase alpha chain /FUNCTION=DNA replication, recombination, modification and repair; Putative enzymes	PA0669	---	---	---	---	---	---	Q9I5Q2	---	---	0006260 // DNA replication // inferred from electronic annotation /// 0006281 // DNA repair // inferred from electronic annotation /// 0006974 // response to DNA damage stimulus // inferred from electronic annotation	0005737 // cytoplasm // inferred from electronic annotation	0003676 // nucleic acid binding // inferred from electronic annotation /// 0003677 // DNA binding // inferred from electronic annotation /// 0003824 // catalytic activity // inferred from electronic annotation /// 0003887 // DNA-directed DNA polymerase activity // inferred from electronic annotation /// 0008408 // 3'-5' exonuclease activity // inferred from electronic annotation /// 0016740 // tr…	---
PA0670_at	113.079	A	123.597	A	0.128314	1.09302	PA0670 /DEF=hypothetical protein /FUNCTION=Hypothetical, unclassified, unknown	PA0670	---	---	---	---	---	---	Q9I5Q1	---	---	0006281 // DNA repair // inferred from electronic annotation	---	0003684 // damaged DNA binding // inferred from electronic annotation /// 0003887 // DNA-directed DNA polymerase activity // inferred from electronic annotation	---
PA0671_at	193.871	A	132.002	A	-0.554532	1.46869	PA0671 /DEF=hypothetical protein /FUNCTION=Hypothetical, unclassified, unknown	PA0671	---	---	---	---	---	---	Q9I5Q0	---	---	---	---	---	---
PA0672_at	150.93	A	332.103	P	1.13775	2.20037	PA0672 /DEF=hypothetical protein /FUNCTION=Hypothetical, unclassified, unknown	PA0672	---	---	heme oxygenase	hemO	---	---	O69002	---	---	0006788 // heme oxidation // inferred from electronic annotation /// 0055114 // oxidation reduction // inferred from electronic annotation	---	0004392 // heme oxygenase (decyclizing) activity // inferred from electronic annotation	---
PA0673_at	1727.07	P	1074.5	P	-0.684653	1.60732	PA0673 /DEF=hypothetical protein /FUNCTION=Hypothetical, unclassified, unknown	PA0673	---	---	---	---	---	---	O69003	---	---	---	---	---	---
PA0674_at	204.29	P	82.2972	M	-1.3117	2.48234	PA0674 /DEF=hypothetical protein /FUNCTION=Hypothetical, unclassified, unknown	PA0674	---	---	---	---	---	---	O69004	---	---	---	0019867 // outer membrane // inferred from electronic annotation	0004872 // receptor activity // inferred from electronic annotation	---
PA0675_at	24.386	A	54.2353	A	1.15318	2.22403	PA0675 /DEF=probable sigma-70 factor, ECF subfamily /FUNCTION=Transcriptional regulators	PA0675	---	---	---	---	---	---	Q9I5P9	---	---	0006350 // transcription // inferred from electronic annotation /// 0006352 // transcription initiation // inferred from electronic annotation /// 0006355 // regulation of transcription, DNA-dependent // inferred from electronic annotation /// 0045449 // regulation of transcription // inferred from electronic annotation	---	0003677 // DNA binding // inferred from electronic annotation /// 0003700 // transcription factor activity // inferred from electronic annotation /// 0016987 // sigma factor activity // inferred from electronic annotation	---
PA0676_at	62.394	A	69.3673	A	0.152849	1.11176	PA0676 /DEF=probable transmembrane sensor /FUNCTION=Membrane proteins; Transcriptional regulators	PA0676	---	---	---	---	---	---	O69006	---	---	---	0016021 // integral to membrane // inferred from electronic annotation	---	---
PA0677_at	35.4152	A	19.2484	A	-0.879634	1.83991	PA0677 /DEF=probable type II secretion system protein /FUNCTION=Protein secretion/export apparatus	PA0677	---	---	---	---	---	---	Q9I5P8	---	---	---	---	---	---
PA0678_i_at	9.68082	A	91.9079	A	3.24699	9.49381	PA0678 /DEF=probable type II secretion system protein /FUNCTION=Protein secretion/export apparatus	PA0678	---	---	---	---	---	---	Q9I5P7	---	---	0015628 // protein secretion by the type II secretion system // inferred from electronic annotation	0015627 // type II protein secretion system complex // inferred from electronic annotation	0008565 // protein transporter activity // inferred from electronic annotation	---
PA0679_at	484.313	M	430.25	P	-0.170767	1.12566	PA0679 /DEF=hypothetical protein /FUNCTION=Hypothetical, unclassified, unknown	PA0679	---	---	---	---	---	---	Q9I5P6	---	---	---	---	---	---
PA0680_at	96.2191	A	77.1915	A	-0.317881	1.2465	PA0680 /DEF=probable type II secretion system protein /FUNCTION=Protein secretion/export apparatus	PA0680	---	---	---	---	---	---	Q9I5P5	---	---	0015628 // protein secretion by the type II secretion system // inferred from electronic annotation	0015627 // type II protein secretion system complex // inferred from electronic annotation	0008565 // protein transporter activity // inferred from electronic annotation	---
PA0681_at	80.25	A	43.6514	A	-0.878472	1.83843	PA0681 /DEF=probable type II secretion system protein /FUNCTION=Protein secretion/export apparatus	PA0681	---	---	---	---	---	---	Q9I5P4	---	---	0015628 // protein secretion by the type II secretion system // inferred from electronic annotation	0015627 // type II protein secretion system complex // inferred from electronic annotation	0008565 // protein transporter activity // inferred from electronic annotation	---
PA0682_at	30.3633	A	85.9273	A	1.50079	2.82997	PA0682 /DEF=probable type II secretion system protein /FUNCTION=Protein secretion/export apparatus	PA0682	---	---	---	---	---	---	Q9I5P3	---	---	---	---	---	---
PA0683_at	19.036	A	3.54783	A	-2.42372	5.36552	PA0683 /DEF=probable type II secretion system protein /FUNCTION=Protein secretion/export apparatus	PA0683	---	---	---	---	---	---	Q9I5P2	---	---	0015031 // protein transport // inferred from electronic annotation	0009276 // Gram-negative-bacterium-type cell wall // inferred from electronic annotation /// 0016021 // integral to membrane // inferred from electronic annotation	0008565 // protein transporter activity // inferred from electronic annotation	---
PA0684_at	14.7013	A	54.3962	A	1.88757	3.7001	PA0684 /DEF=probable type II secretion system protein /FUNCTION=Protein secretion/export apparatus	PA0684	---	---	---	---	---	---	Q9I5P1	---	---	0006858 // extracellular transport // inferred from electronic annotation	---	---	---
PA0685_at	74.859	A	24.9984	A	-1.58234	2.99456	PA0685 /DEF=probable type II secretion system protein /FUNCTION=Protein secretion/export apparatus	PA0685	---	---	---	---	---	---	Q9I5P0	---	---	0006810 // transport // inferred from electronic annotation /// 0009306 // protein secretion // inferred from electronic annotation /// 0015628 // protein secretion by the type II secretion system // inferred from electronic annotation	0009279 // cell outer membrane // inferred from electronic annotation /// 0015627 // type II protein secretion system complex // inferred from electronic annotation /// 0016020 // membrane // inferred from electronic annotation /// 0019867 // outer membrane // inferred from electronic annotation	0008565 // protein transporter activity // inferred from electronic annotation	---
PA0686_at	10.8323	A	59.5395	A	2.4585	5.49645	PA0686 /DEF=probable type II secretion system protein /FUNCTION=Protein secretion/export apparatus	PA0686	---	---	---	---	---	---	Q9I5N9	---	---	0006810 // transport // inferred from electronic annotation /// 0015628 // protein secretion by the type II secretion system // inferred from electronic annotation	0005622 // intracellular // inferred from electronic annotation /// 0015627 // type II protein secretion system complex // inferred from electronic annotation	0000166 // nucleotide binding // inferred from electronic annotation /// 0005524 // ATP binding // inferred from electronic annotation /// 0008565 // protein transporter activity // inferred from electronic annotation /// 0017111 // nucleoside-triphosphatase activity // inferred from electronic annotation	---
PA0687_at	254.162	A	86.1619	A	-1.56063	2.94982	PA0687 /DEF=probable type II secretion system protein /FUNCTION=Protein secretion/export apparatus	PA0687	---	---	---	---	---	---	Q9I5N8	---	---	0015628 // protein secretion by the type II secretion system // inferred from electronic annotation	0015627 // type II protein secretion system complex // inferred from electronic annotation	0008565 // protein transporter activity // inferred from electronic annotation	---
PA0688_at	56.122	A	67.1319	A	0.258433	1.19618	PA0688 /DEF=hypothetical protein /FUNCTION=Hypothetical, unclassified, unknown	PA0688	---	---	---	---	---	---	P35482	---	---	---	0005576 // extracellular region // inferred from electronic annotation /// 0042597 // periplasmic space // inferred from electronic annotation	0004035 // alkaline phosphatase activity // inferred from electronic annotation /// 0016787 // hydrolase activity // inferred from electronic annotation	---
PA0689_at	326.18	P	90.8675	P	-1.84383	3.58962	PA0689 /DEF=hypothetical protein /FUNCTION=Hypothetical, unclassified, unknown	PA0689	---	---	---	---	---	---	Q9I5N7	---	---	---	---	---	---
PA0690_at	34.359	A	5.30349	A	-2.69567	6.47856	PA0690 /DEF=hypothetical protein /FUNCTION=Hypothetical, unclassified, unknown	PA0690	---	---	---	---	---	---	Q9I5N6	---	---	---	---	0005488 // binding // inferred from electronic annotation	---
PA0691_at	52.8684	A	64.7817	A	0.293181	1.22534	PA0691 /DEF=hypothetical protein /FUNCTION=Hypothetical, unclassified, unknown	PA0691	---	---	---	---	---	---	Q9I5N5	---	---	---	---	---	---
PA0692_at	12.0392	A	56.8159	A	2.23856	4.71925	PA0692 /DEF=hypothetical protein /FUNCTION=Hypothetical, unclassified, unknown	PA0692	---	---	---	---	---	---	Q9I5N4	---	---	---	0019867 // outer membrane // inferred from electronic annotation	---	---
PA0693_exbB2_at	23.8052	A	9.07844	A	-1.39076	2.62217	PA0693 /GENE=exbB2 /DEF=transport protein ExbB2 /FUNCTION=Membrane proteins; Transport of small molecules	PA0693	---	---	transport protein ExbB2	exbB2	---	---	Q9I5N3	---	---	0006810 // transport // inferred from electronic annotation /// 0015031 // protein transport // inferred from electronic annotation	0016020 // membrane // inferred from electronic annotation /// 0016021 // integral to membrane // inferred from electronic annotation	0008565 // protein transporter activity // inferred from electronic annotation	---
PA0694_exbD2_at	526.52	P	254.873	P	-1.04671	2.06581	PA0694 /GENE=exbD2 /DEF=transport protein ExbD /FUNCTION=Membrane proteins; Transport of small molecules	PA0694	---	---	transport protein ExbD	exbD2	---	---	Q9I5N2	---	---	0006810 // transport // inferred from electronic annotation /// 0015031 // protein transport // inferred from electronic annotation	0016020 // membrane // inferred from electronic annotation /// 0016021 // integral to membrane // inferred from electronic annotation	0005215 // transporter activity // inferred from electronic annotation	---
PA0695_at	23.0703	A	9.11135	A	-1.3403	2.53203	PA0695 /DEF=hypothetical protein /FUNCTION=Hypothetical, unclassified, unknown	PA0695	---	---	---	---	---	---	Q9I5N1	---	---	0015031 // protein transport // inferred from electronic annotation	0016020 // membrane // inferred from electronic annotation /// 0030288 // outer membrane-bounded periplasmic space // inferred from electronic annotation	0008565 // protein transporter activity // inferred from electronic annotation	---
PA0696_at	6.9582	A	9.22793	A	0.407294	1.3262	PA0696 /DEF=hypothetical protein /FUNCTION=Hypothetical, unclassified, unknown	PA0696	---	---	---	---	---	---	Q9I5N0	---	---	---	---	---	---
PA0697_at	117.905	A	41.5897	A	-1.50333	2.83497	PA0697 /DEF=hypothetical protein /FUNCTION=Hypothetical, unclassified, unknown	PA0697	---	---	---	---	---	---	Q9I5M9	---	---	---	---	---	---
PA0698_at	38.8724	A	20.8666	A	-0.897552	1.8629	PA0698 /DEF=hypothetical protein /FUNCTION=Hypothetical, unclassified, unknown	PA0698	---	---	---	---	---	---	Q9I5M8	---	---	---	---	---	---
PA0699_at	137.515	M	102.349	P	-0.426095	1.34359	PA0699 /DEF=probable peptidyl-prolyl cis-trans isomerase, PpiC-type /FUNCTION=Chaperones & heat shock proteins; Translation, post-translational modification, degradation	PA0699	---	---	---	---	---	---	Q9I5M7	---	---	0006457 // protein folding // inferred from electronic annotation	---	0003755 // peptidyl-prolyl cis-trans isomerase activity // inferred from electronic annotation /// 0016853 // isomerase activity // inferred from electronic annotation	---
PA0700_at	26.0021	A	90.1117	A	1.79309	3.46556	PA0700 /DEF=hypothetical protein /FUNCTION=Hypothetical, unclassified, unknown	PA0700	---	---	---	---	---	---	Q9I5M6	---	---	---	---	---	---
PA0701_at	6.18117	A	11.4552	A	0.890049	1.85324	PA0701 /DEF=probable transcriptional regulator /FUNCTION=Transcriptional regulators	PA0701	---	---	---	---	---	---	Q9I5M5	---	---	0006350 // transcription // inferred from electronic annotation /// 0006355 // regulation of transcription, DNA-dependent // inferred from electronic annotation /// 0045449 // regulation of transcription // inferred from electronic annotation	---	0003677 // DNA binding // inferred from electronic annotation /// 0003700 // transcription factor activity // inferred from electronic annotation	---
PA0702_at	10.2607	A	11.3913	A	0.150799	1.11018	PA0702 /DEF=hypothetical protein /FUNCTION=Hypothetical, unclassified, unknown; Membrane proteins	PA0702	---	---	---	---	---	---	Q9I5M4	---	---	0006633 // fatty acid biosynthetic process // inferred from electronic annotation /// 0055114 // oxidation reduction // inferred from electronic annotation	0005783 // endoplasmic reticulum // inferred from electronic annotation	0005506 // iron ion binding // inferred from electronic annotation /// 0016491 // oxidoreductase activity // inferred from electronic annotation	---
PA0703_at	240.736	P	270.339	P	0.167317	1.12297	PA0703 /DEF=probable MFS transporter /FUNCTION=Membrane proteins; Transport of small molecules	PA0703	---	---	---	---	---	---	Q9I5M3	---	---	0006810 // transport // inferred from electronic annotation /// 0055085 // transmembrane transport // inferred from electronic annotation	0016020 // membrane // inferred from electronic annotation /// 0016021 // integral to membrane // inferred from electronic annotation	0005215 // transporter activity // inferred from electronic annotation	---
PA0704_at	208.973	A	153.42	P	-0.445828	1.3621	PA0704 /DEF=probable amidase /FUNCTION=Putative enzymes	PA0704	---	---	---	---	---	---	Q9I5M2	---	---	---	---	0016884 // carbon-nitrogen ligase activity, with glutamine as amido-N-donor // inferred from electronic annotation	---
PA0705_at	254.637	P	155.823	P	-0.708534	1.63414	PA0705 /DEF=probable glycosyl transferase /FUNCTION=Putative enzymes	PA0705	---	---	---	---	---	---	Q9I5M1	---	---	---	---	0016740 // transferase activity // inferred from electronic annotation	---
PA0706_cat_at	291.794	P	155.906	M	-0.904272	1.8716	PA0706 /GENE=cat /DEF=chloramphenicol acetyltransferase /FUNCTION=Antibiotic resistance and susceptibility	PA0706	---	---	chloramphenicol acetyltransferase	cat	---	---	P26841	---	---	0046677 // response to antibiotic // inferred from electronic annotation	---	0008415 // acyltransferase activity // inferred from electronic annotation /// 0008811 // chloramphenicol O-acetyltransferase activity // inferred from electronic annotation /// 0016740 // transferase activity // inferred from electronic annotation	---
PA0707_toxR_at	75.6753	A	108.186	A	0.515614	1.4296	PA0707 /GENE=toxR /DEF=transcriptional regulator ToxR /FUNCTION=Transcriptional regulators	PA0707	---	---	transcriptional regulator ToxR	toxR	---	---	P09852	---	---	0006350 // transcription // inferred from electronic annotation /// 0045449 // regulation of transcription // inferred from electronic annotation	0005886 // plasma membrane // inferred from electronic annotation /// 0016020 // membrane // inferred from electronic annotation	---	---
PA0708_at	131.847	P	214.728	P	0.703643	1.62861	PA0708 /DEF=probable transcriptional regulator /FUNCTION=Transcriptional regulators	PA0708	---	---	---	---	---	---	Q9I5M0	---	---	0006350 // transcription // inferred from electronic annotation /// 0006355 // regulation of transcription, DNA-dependent // inferred from electronic annotation /// 0045449 // regulation of transcription // inferred from electronic annotation	---	0003677 // DNA binding // inferred from electronic annotation /// 0003700 // transcription factor activity // inferred from electronic annotation	---
PA0709_at	155.221	P	121.114	P	-0.357961	1.28161	PA0709 /DEF=hypothetical protein /FUNCTION=Hypothetical, unclassified, unknown	PA0709	---	---	---	---	---	---	Q9I5L9	---	---	0017000 // antibiotic biosynthetic process // inferred from electronic annotation	0005737 // cytoplasm // inferred from electronic annotation	0016491 // oxidoreductase activity // inferred from electronic annotation	---
PA0710_gloA2_at	76.9069	A	45.9419	A	-0.743303	1.674	PA0710 /GENE=gloA2 /DEF=lactoylglutathione lyase /FUNCTION=Central intermediary metabolism	PA0710	---	---	lactoylglutathione lyase	gloA2	---	---	Q9I5L8	---	---	---	---	0004462 // lactoylglutathione lyase activity // inferred from electronic annotation /// 0016829 // lyase activity // inferred from electronic annotation /// 0046872 // metal ion binding // inferred from electronic annotation	Pyruvate metabolism // ---
PA0711_at	16.7913	A	32.9585	A	0.972936	1.96283	PA0711 /DEF=hypothetical protein /FUNCTION=Hypothetical, unclassified, unknown	PA0711	---	---	---	---	---	---	Q9I5L7	---	---	0008152 // metabolic process // inferred from electronic annotation	---	0008080 // N-acetyltransferase activity // inferred from electronic annotation	---
PA0712_at	204.717	M	173.859	P	-0.235709	1.17748	PA0712 /DEF=hypothetical protein /FUNCTION=Hypothetical, unclassified, unknown	PA0712	---	---	---	---	---	---	Q9I5L6	---	---	---	---	---	---
PA0713_at	6079.88	P	3324.76	P	-0.87079	1.82866	PA0713 /DEF=hypothetical protein /FUNCTION=Hypothetical, unclassified, unknown	PA0713	---	---	---	---	---	---	Q9I5L5	---	---	---	---	---	---
PA0714_at	15.3759	A	59.9252	A	1.96249	3.89735	PA0714 /DEF=hypothetical protein /FUNCTION=Hypothetical, unclassified, unknown	PA0714	---	---	---	---	---	---	Q9I5L4	---	---	---	---	---	---
PA0715_at	574.186	P	1166.57	P	1.02268	2.03169	PA0715 /DEF=hypothetical protein /FUNCTION=Related to phage, transposon, or plasmid	PA0715	---	---	---	---	---	---	Q9I5L3	---	---	0006278 // RNA-dependent DNA replication // inferred from electronic annotation	---	0003723 // RNA binding // inferred from electronic annotation /// 0003964 // RNA-directed DNA polymerase activity // inferred from electronic annotation	---
PA0716_at	67.3384	P	95.1853	P	0.499309	1.41354	PA0716 /DEF=hypothetical protein /FUNCTION=Related to phage, transposon, or plasmid	PA0716	---	---	---	---	---	---	Q9I5L2	---	---	---	---	0000166 // nucleotide binding // inferred from electronic annotation /// 0005524 // ATP binding // inferred from electronic annotation /// 0017111 // nucleoside-triphosphatase activity // inferred from electronic annotation	---
PA0717_at	139.586	A	58.7377	A	-1.24879	2.37642	PA0717 /DEF=hypothetical protein of bacteriophage Pf1 /FUNCTION=Hypothetical, unclassified, unknown; Related to phage, transposon, or plasmid	PA0717	---	---	---	---	---	---	Q9I5L1	---	---	---	---	---	---
PA0718_at	467.796	P	242.225	P	-0.949534	1.93125	PA0718 /DEF=hypothetical protein of bacteriophage Pf1 /FUNCTION=Hypothetical, unclassified, unknown; Related to phage, transposon, or plasmid	PA0718	---	---	---	---	---	---	Q9I5L0	---	---	---	---	---	---
PA0719_at	717.58	P	487.288	P	-0.558367	1.4726	PA0719 /DEF=hypothetical protein of bacteriophage Pf1 /FUNCTION=Hypothetical, unclassified, unknown; Related to phage, transposon, or plasmid	PA0719	---	---	---	---	---	---	Q9I5K9	---	---	---	---	---	---
PA0720_at	379.324	P	488.372	P	0.364549	1.28748	PA0720 /DEF=helix destabilizing protein of bacteriophage Pf1 /FUNCTION=Related to phage, transposon, or plasmid; DNA replication, recombination, modification and repair	PA0720	---	---	---	---	---	---	Q9I5K8	---	---	---	---	---	---
PA0721_r_at	318.308	A	236.025	A	-0.43148	1.34862	PA0721 /DEF=hypothetical protein of bacteriophage Pf1 /FUNCTION=Hypothetical, unclassified, unknown; Related to phage, transposon, or plasmid	PA0721	---	---	---	---	---	---	Q9I5K7	---	---	---	---	---	---
PA0722_at	741.636	P	933.103	P	0.331325	1.25817	PA0722 /DEF=hypothetical protein of bacteriophage Pf1 /FUNCTION=Hypothetical, unclassified, unknown; Related to phage, transposon, or plasmid	PA0722	---	---	---	---	---	---	C6JW46 /// Q9I5K6	---	---	---	---	---	---
PA0723_coaB_at	1408.44	P	3300.83	P	1.22873	2.34361	PA0723 /GENE=coaB /DEF=coat protein B of bacteriophage Pf1) /FUNCTION=Related to phage, transposon, or plasmid	PA0723	---	---	coat protein B of bacteriophage Pf1)	coaB	---	---	C6JW45 /// Q9I5K5	---	---	---	0019028 // viral capsid // inferred from electronic annotation	---	---
PA0724_at	74.1167	A	61.2492	P	-0.275108	1.21008	PA0724 /DEF=probable coat protein A of bacteriophage Pf1 /FUNCTION=Related to phage, transposon, or plasmid	PA0724	---	---	---	---	---	---	Q9I5K4	---	---	---	0019028 // viral capsid // inferred from electronic annotation	---	---
PA0725_at	9.85207	A	46.6972	A	2.24484	4.73983	PA0725 /DEF=hypothetical protein of bacteriophage Pf1 /FUNCTION=Hypothetical, unclassified, unknown; Related to phage, transposon, or plasmid	PA0725	---	---	---	---	---	---	C6JW43 /// Q9I5K3	---	---	---	---	---	---
PA0726_at	135.791	M	126.986	P	-0.0967142	1.06934	PA0726 /DEF=hypothetical protein of bacteriophage Pf1 /FUNCTION=Hypothetical, unclassified, unknown; Related to phage, transposon, or plasmid	PA0726	---	---	---	---	---	---	Q9I5K2	---	---	---	---	---	---
PA0727_at	143.15	A	206.392	A	0.527858	1.44179	PA0727 /DEF=hypothetical protein from bacteriophage Pf1 /FUNCTION=Hypothetical, unclassified, unknown; Related to phage, transposon, or plasmid	PA0727	---	---	---	---	---	---	Q9I5K1	---	---	---	---	---	---
PA0728_at	109.648	A	101.749	A	-0.10787	1.07764	PA0728 /DEF=probable bacteriophage integrase /FUNCTION=Putative enzymes; Related to phage, transposon, or plasmid	PA0728	---	---	---	---	---	---	Q9I5K0	---	---	0006310 // DNA recombination // inferred from electronic annotation /// 0015074 // DNA integration // inferred from electronic annotation	---	0003677 // DNA binding // inferred from electronic annotation	---
PA0729_at	895.089	P	1074.05	P	0.262958	1.19994	PA0729 /DEF=hypothetical protein /FUNCTION=Hypothetical, unclassified, unknown	PA0729	---	---	---	---	---	---	Q9I5J9	---	---	---	---	---	---
PA0730_at	91.4421	A	113.656	A	0.313749	1.24293	PA0730 /DEF=probable transferase /FUNCTION=Putative enzymes	PA0730	---	---	---	---	---	---	Q51553	---	---	---	---	0016740 // transferase activity // inferred from electronic annotation	---
PA0731_at	869.692	P	1388.13	P	0.674567	1.59612	PA0731 /DEF=hypothetical protein /FUNCTION=Hypothetical, unclassified, unknown	PA0731	---	---	---	---	---	---	Q9I5J8	---	---	---	---	---	---
PA0732_at	612.138	P	674.037	P	0.13897	1.10112	PA0732 /DEF=hypothetical protein /FUNCTION=Hypothetical, unclassified, unknown	PA0732	---	---	---	---	---	---	Q9I5J7	---	---	---	---	---	---
PA0733_at	310.487	P	250.429	P	-0.310133	1.23982	PA0733 /DEF=probable pseudouridylate synthase /FUNCTION=Transcription, RNA processing and degradation	PA0733	---	---	---	---	---	---	Q9I5J6	---	---	0001522 // pseudouridine synthesis // inferred from electronic annotation /// 0006364 // rRNA processing // inferred from electronic annotation /// 0009451 // RNA modification // inferred from electronic annotation	---	0003723 // RNA binding // inferred from electronic annotation /// 0009982 // pseudouridine synthase activity // inferred from electronic annotation /// 0016853 // isomerase activity // inferred from electronic annotation /// 0016866 // intramolecular transferase activity // inferred from electronic annotation	---
PA0734_i_at	250.273	P	192.344	P	-0.379817	1.30118	PA0734 /DEF=hypothetical protein /FUNCTION=Hypothetical, unclassified, unknown	PA0734	---	---	---	---	---	---	Q9I5J5	---	---	---	---	---	---
PA0735_at	69.773	A	6.59296	A	-3.40367	10.5829	PA0735 /DEF=hypothetical protein /FUNCTION=Hypothetical, unclassified, unknown	PA0735	---	---	---	---	---	---	Q9I5J4	---	---	---	---	---	---
PA0736_at	180.287	M	141.933	P	-0.345083	1.27022	PA0736 /DEF=hypothetical protein /FUNCTION=Hypothetical, unclassified, unknown; Membrane proteins	PA0736	---	---	---	---	---	---	Q9I5J3	---	---	---	---	---	---
PA0737_at	1870.76	P	1291.36	P	-0.534735	1.44868	PA0737 /DEF=hypothetical protein /FUNCTION=Hypothetical, unclassified, unknown	PA0737	---	---	---	---	---	---	Q9I5J2	---	---	---	---	---	---
PA0738_at	1066.95	P	616.529	P	-0.791256	1.73058	PA0738 /DEF=conserved hypothetical protein /FUNCTION=Hypothetical, unclassified, unknown; Membrane proteins	PA0738	---	---	---	---	---	---	---	---	---	---	---	---	---
PA0739_at	114.275	A	116.249	A	0.0246972	1.01727	PA0739 /DEF=probable transcriptional regulator /FUNCTION=Transcriptional regulators	PA0739	---	---	---	---	---	---	Q9I5J0	---	---	0006350 // transcription // inferred from electronic annotation /// 0006355 // regulation of transcription, DNA-dependent // inferred from electronic annotation /// 0045449 // regulation of transcription // inferred from electronic annotation	---	0003677 // DNA binding // inferred from electronic annotation /// 0003700 // transcription factor activity // inferred from electronic annotation	---
PA0740_at	30.1747	A	12.6619	A	-1.25284	2.3831	PA0740 /DEF=probable beta-lactamase /FUNCTION=Putative enzymes	PA0740	---	---	---	---	---	---	Q9I5I9	---	---	---	---	0016787 // hydrolase activity // inferred from electronic annotation /// 0032934 // sterol binding // inferred from electronic annotation	---
PA0741_at	115.794	A	234.175	A	1.01603	2.02234	PA0741 /DEF=conserved hypothetical protein /FUNCTION=Hypothetical, unclassified, unknown	PA0741	---	---	---	---	---	---	Q9I5I8	---	---	0008152 // metabolic process // inferred from electronic annotation	---	0003824 // catalytic activity // inferred from electronic annotation /// 0005488 // binding // inferred from electronic annotation	---
PA0742_at	239.209	P	194.735	P	-0.296762	1.22838	PA0742 /DEF=hypothetical protein /FUNCTION=Hypothetical, unclassified, unknown	PA0742	---	---	---	---	---	---	Q9I5I7	---	---	---	---	---	---
PA0743_at	2846.76	P	2143.85	P	-0.409116	1.32787	PA0743 /DEF=probable 3-hydroxyisobutyrate dehydrogenase /FUNCTION=Carbon compound catabolism	PA0743	---	---	---	---	---	---	Q9I5I6	---	---	0006098 // pentose-phosphate shunt // inferred from electronic annotation /// 0006573 // valine metabolic process // inferred from electronic annotation /// 0008152 // metabolic process // inferred from electronic annotation /// 0055114 // oxidation reduction // inferred from electronic annotation	---	0003824 // catalytic activity // inferred from electronic annotation /// 0004616 // phosphogluconate dehydrogenase (decarboxylating) activity // inferred from electronic annotation /// 0005488 // binding // inferred from electronic annotation /// 0008442 // 3-hydroxyisobutyrate dehydrogenase activity // inferred from electronic annotation /// 0016491 // oxidoreductase activity // inferred from el…	---
PA0744_at	1583.17	P	482.447	P	-1.71437	3.28153	PA0744 /DEF=probable enoyl-CoA hydratase/isomerase /FUNCTION=Putative enzymes	PA0744	---	---	---	---	---	---	Q9I5I5	---	---	0008152 // metabolic process // inferred from electronic annotation	---	0003824 // catalytic activity // inferred from electronic annotation /// 0016853 // isomerase activity // inferred from electronic annotation	---
PA0745_at	2162.01	P	441.727	P	-2.29114	4.89444	PA0745 /DEF=probable enoyl-CoA hydratase/isomerase /FUNCTION=Putative enzymes	PA0745	---	---	---	---	---	---	Q9I5I4	---	---	0008152 // metabolic process // inferred from electronic annotation	---	0003824 // catalytic activity // inferred from electronic annotation /// 0016853 // isomerase activity // inferred from electronic annotation	---
PA0746_at	478.146	P	126.579	P	-1.91741	3.77744	PA0746 /DEF=probable acyl-CoA dehydrogenase /FUNCTION=Putative enzymes	PA0746	---	---	---	---	---	---	Q9I5I3	---	---	0008152 // metabolic process // inferred from electronic annotation /// 0055114 // oxidation reduction // inferred from electronic annotation	---	0003995 // acyl-CoA dehydrogenase activity // inferred from electronic annotation /// 0016491 // oxidoreductase activity // inferred from electronic annotation /// 0016627 // oxidoreductase activity, acting on the CH-CH group of donors // inferred from electronic annotation /// 0050660 // FAD binding // inferred from electronic annotation	---
PA0747_at	844.69	P	230.007	A	-1.87674	3.67246	PA0747 /DEF=probable aldehyde dehydrogenase /FUNCTION=Putative enzymes	PA0747	---	---	---	---	---	---	Q9I5I2	---	---	0006573 // valine metabolic process // inferred from electronic annotation /// 0008152 // metabolic process // inferred from electronic annotation /// 0055114 // oxidation reduction // inferred from electronic annotation	---	0004491 // methylmalonate-semialdehyde dehydrogenase (acylating) activity // inferred from electronic annotation /// 0016491 // oxidoreductase activity // inferred from electronic annotation	---
PA0748_at	27.8661	A	38.3071	A	0.459098	1.37468	PA0748 /DEF=still frameshift probable transcriptional regulator /FUNCTION=Transcriptional regulators	PA0748	---	---	---	---	---	---	---	---	---	---	---	---	---
PA0749_at	254.351	A	245.09	P	-0.0535062	1.03778	PA0749 /DEF=hypothetical protein /FUNCTION=Hypothetical, unclassified, unknown	PA0749	---	---	---	---	---	---	Q9I5I0	---	---	---	---	---	---
PA0750_ung_at	181.194	A	111.132	A	-0.705257	1.63043	PA0750 /GENE=ung /DEF=uracil-DNA glycosylase /FUNCTION=DNA replication, recombination, modification and repair	PA0750	---	---	uracil-DNA glycosylase	ung	---	---	Q9I5H9	---	---	0006281 // DNA repair // inferred from electronic annotation /// 0006284 // base-excision repair // inferred from electronic annotation /// 0006974 // response to DNA damage stimulus // inferred from electronic annotation /// 0008152 // metabolic process // inferred from electronic annotation	0005737 // cytoplasm // inferred from electronic annotation	0004844 // uracil DNA N-glycosylase activity // inferred from electronic annotation /// 0016787 // hydrolase activity // inferred from electronic annotation /// 0016798 // hydrolase activity, acting on glycosyl bonds // inferred from electronic annotation /// 0016799 // hydrolase activity, hydrolyzing N-glycosyl compounds // inferred from electronic annotation	---
PA0751_at	112.615	A	95.494	A	-0.237922	1.17929	PA0751 /DEF=conserved hypothetical protein /FUNCTION=Hypothetical, unclassified, unknown; Membrane proteins	PA0751	---	---	---	---	---	---	Q9I5H8	---	---	---	---	---	---
PA0752_at	140.271	A	88.7191	P	-0.660902	1.58107	PA0752 /DEF=conserved hypothetical protein /FUNCTION=Hypothetical, unclassified, unknown; Membrane proteins	PA0752	---	---	---	---	---	---	Q9I5H7	---	---	---	---	---	---
PA0753_at	102.191	A	41.2869	A	-1.30752	2.47515	PA0753 /DEF=hypothetical protein /FUNCTION=Hypothetical, unclassified, unknown; Membrane proteins	PA0753	---	---	---	---	---	---	Q9I5H6	---	---	---	---	---	---
PA0754_at	357.569	P	213.47	P	-0.744186	1.67503	PA0754 /DEF=hypothetical protein /FUNCTION=Hypothetical, unclassified, unknown	PA0754	---	---	---	---	---	---	Q9I5H5	---	---	---	0030288 // outer membrane-bounded periplasmic space // inferred from electronic annotation	---	---
PA0755_at	129.969	P	122.582	P	-0.0844169	1.06026	PA0755 /DEF=probable porin /FUNCTION=Membrane proteins; Transport of small molecules	PA0755	---	---	---	---	---	---	Q9I5H4	---	---	0006810 // transport // inferred from electronic annotation	0016021 // integral to membrane // inferred from electronic annotation	0015288 // porin activity // inferred from electronic annotation	---
PA0756_at	147.322	A	116.686	P	-0.336332	1.26254	PA0756 /DEF=probable two-component response regulator /FUNCTION=Transcriptional regulators; Two-component regulatory systems	PA0756	---	---	---	---	---	---	Q9I5H3	---	---	0000160 // two-component signal transduction system (phosphorelay) // inferred from electronic annotation /// 0006350 // transcription // inferred from electronic annotation /// 0006355 // regulation of transcription, DNA-dependent // inferred from electronic annotation /// 0045449 // regulation of transcription // inferred from electronic annotation	---	0000156 // two-component response regulator activity // inferred from electronic annotation /// 0003677 // DNA binding // inferred from electronic annotation	Two-component System // ---
PA0757_at	173.749	A	108.793	P	-0.675422	1.59706	PA0757 /DEF=probable two-component sensor /FUNCTION=Two-component regulatory systems	PA0757	---	---	---	---	---	---	Q9I5H2	---	---	0000160 // two-component signal transduction system (phosphorelay) // inferred from electronic annotation /// 0007165 // signal transduction // inferred from electronic annotation /// 0016310 // phosphorylation // inferred from electronic annotation /// 0018106 // peptidyl-histidine phosphorylation // inferred from electronic annotation	0016020 // membrane // inferred from electronic annotation /// 0016021 // integral to membrane // inferred from electronic annotation	0000155 // two-component sensor activity // inferred from electronic annotation /// 0000166 // nucleotide binding // inferred from electronic annotation /// 0004673 // protein histidine kinase activity // inferred from electronic annotation /// 0004871 // signal transducer activity // inferred from electronic annotation /// 0005524 // ATP binding // inferred from electronic annotation /// 0016301…	Two-component System // ---
PA0758_at	286.831	P	210.289	P	-0.447826	1.36398	PA0758 /DEF=hypothetical protein /FUNCTION=Hypothetical, unclassified, unknown	PA0758	---	---	---	---	---	---	Q9I5H1	---	---	---	---	---	---
PA0759_at	81.1925	P	145.212	P	0.838746	1.78849	PA0759 /DEF=conserved hypothetical protein /FUNCTION=Hypothetical, unclassified, unknown	PA0759	---	---	---	---	---	---	Q9I5H0	---	---	0006546 // glycine catabolic process // inferred from electronic annotation	0005737 // cytoplasm // inferred from electronic annotation	0004047 // aminomethyltransferase activity // inferred from electronic annotation	---
PA0760_at	185.374	P	170.152	P	-0.123613	1.08946	PA0760 /DEF=conserved hypothetical protein /FUNCTION=Hypothetical, unclassified, unknown	PA0760	---	---	---	---	---	---	Q9I5G9	---	---	---	---	---	---
PA0761_nadB_at	601.543	P	626.433	P	0.0584935	1.04138	PA0761 /GENE=nadB /DEF=L-aspartate oxidase /FUNCTION=Amino acid biosynthesis and metabolism; Biosynthesis of cofactors, prosthetic groups and carriers	PA0761	---	---	L-aspartate oxidase	nadB	---	---	Q51363	---	---	0009435 // NAD biosynthetic process // inferred from electronic annotation /// 0019363 // pyridine nucleotide biosynthetic process // inferred from electronic annotation /// 0055114 // oxidation reduction // inferred from electronic annotation	0005737 // cytoplasm // inferred from electronic annotation	0008734 // L-aspartate oxidase activity // inferred from electronic annotation /// 0009055 // electron carrier activity // inferred from electronic annotation /// 0016491 // oxidoreductase activity // inferred from electronic annotation	Alanine and Aspartate metabolism // ---
PA0762_algU_at	18167.2	P	12005.3	P	-0.597663	1.51326	PA0762 /GENE=algU /DEF=sigma factor AlgU /FUNCTION=Transcriptional regulators	PA0762	---	---	sigma factor AlgU	algU	---	---	Q06198	---	---	0006350 // transcription // inferred from electronic annotation /// 0006352 // transcription initiation // inferred from electronic annotation /// 0006355 // regulation of transcription, DNA-dependent // inferred from electronic annotation /// 0042121 // alginic acid biosynthetic process // inferred from electronic annotation /// 0045449 // regulation of transcription // inferred from electronic …	---	0003677 // DNA binding // inferred from electronic annotation /// 0003700 // transcription factor activity // inferred from electronic annotation /// 0016987 // sigma factor activity // inferred from electronic annotation	Alginate biosynthesis // ---
PA0763_mucA_at	26563.1	P	15697.7	P	-0.758872	1.69217	PA0763 /GENE=mucA /DEF=anti-sigma factor MucA /FUNCTION=Transcriptional regulators	PA0763	---	---	anti-sigma factor MucA	mucA	---	---	P38107	---	---	0042121 // alginic acid biosynthetic process // inferred from electronic annotation	0005886 // plasma membrane // inferred from electronic annotation /// 0016020 // membrane // inferred from electronic annotation /// 0016021 // integral to membrane // inferred from electronic annotation	0005515 // protein binding // inferred from electronic annotation /// 0016989 // sigma factor antagonist activity // inferred from electronic annotation	Alginate biosynthesis // ---
PA0764_mucB_at	1178.12	P	1006.96	P	-0.226489	1.16998	PA0764 /GENE=mucB /DEF=negative regulator for alginate biosynthesis MucB /FUNCTION=Cell wall / LPS / capsule; Transcriptional regulators; Secreted Factors (toxins, enzymes, alginate)	PA0764	---	---	negative regulator for alginate biosynthesis MucB	mucB	---	---	---	---	---	---	---	---	Alginate biosynthesis // ---
PA0765_mucC_at	1118.86	P	863.812	P	-0.37324	1.29526	PA0765 /GENE=mucC /DEF=positive regulator for alginate biosynthesis MucC /FUNCTION=Cell wall / LPS / capsule; Transcriptional regulators; Secreted Factors (toxins, enzymes, alginate)	PA0765	---	---	positive regulator for alginate biosynthesis MucC	mucC	---	---	Q57429	---	---	---	---	---	Alginate biosynthesis // ---
PA0766_mucD_at	1241.36	P	1029.38	P	-0.270136	1.20592	PA0766 /GENE=mucD /DEF=serine protease MucD precursor /FUNCTION=Cell wall / LPS / capsule; Putative enzymes; Secreted Factors (toxins, enzymes, alginate)	PA0766	---	---	serine protease MucD precursor	mucD	---	---	Q57155	---	---	0006508 // proteolysis // inferred from electronic annotation	---	0003824 // catalytic activity // inferred from electronic annotation /// 0004252 // serine-type endopeptidase activity // inferred from electronic annotation /// 0005515 // protein binding // inferred from electronic annotation /// 0008233 // peptidase activity // inferred from electronic annotation	Alginate biosynthesis // ---
PA0767_lepA_at	294.03	A	211.28	P	-0.476808	1.39166	PA0767 /GENE=lepA /DEF=GTP-binding protein LepA /FUNCTION=Protein secretion/export apparatus; Translation, post-translational modification, degradation	PA0767	---	---	GTP-binding protein LepA	lepA	---	---	Q9I5G8	---	---	---	---	0000166 // nucleotide binding // inferred from electronic annotation /// 0003924 // GTPase activity // inferred from electronic annotation /// 0005525 // GTP binding // inferred from electronic annotation	---
[truncated: 4,920 more rows]

## Sheet: 2fold
Probe Set ID	PBS.mas5-Signal	PBS.mas5-Detection	Sec.mas5-Signal	Sec.mas5-Detection	log2 ratio	absolute fold change	Target Description	Representative Public ID	UniGene ID	Genome Version	Gene Title	Gene Symbol	Chromosomal Location	Entrez Gene	SwissProt	RefSeq Protein ID	RefSeq Transcript ID	Gene Ontology Biological Process	Gene Ontology Cellular Component	Gene Ontology Molecular Function	Pathway
PA3446_at	10.8347	A	613.575	P	5.82351	56.6304	PA3446 /DEF=conserved hypothetical protein /FUNCTION=Hypothetical, unclassified, unknown	PA3446	---	---	---	---	---	---	Q9HYG0	---	---	---	---	---	---
[truncated: 571 more rows]
